# Supplementary material for: An NAD+-dependent novel transcription factor controls stage conversion in Entamoeba
Source: eLife. 2018 Oct 30;7:e37912. doi: 10.7554/eLife.37912 (PMC6207428; doi:10.7554/eLife.37912)
Supplement: Figure 1—source data 1. — 616 genes were identified which coordinately upregulated at 24 hr of Encystation. Gene ID and normalized expression from different time points of development are listed (Excel file). [file elife-37912-fig1-data1.xlsx]

## Sheet: Sheet1
Figure 1- Source data 1: Normalized expression of Cyst specific genes that upregulated at 24h of encystation
GenecID	Troph	Cyst_8h	Cyst_24h	Cyst_48h	Cyst_72h	Ex_2h	Ex_8h	Fold Change Cyst_24h Vs Troph
EIN_111470	73.14	238.095	282.395	0.795	0.58	111.585	263.885	3.86102
EIN_105020	80.97	173.135	4920.53	9584.33	5911.98	673.785	40.37	60.7699
EIN_299660	24.595	11.355	281.025	735.13	684.5	186.775	18.925	11.4261
EIN_107320	0.51	25.19	265.05	102.31	246.505	39.255	1.52	519.706
EIN_300630	0.03	0.01	23.84	5.57	21.55	8.46	2.125	794.667
EIN_156330	0.095	8.16	17.935	8.76	0.125	3.74	0.6	188.789
EIN_039100	11.725	73.03	32.965	0.255	11.885	16.32	15.975	2.81151
EIN_228960	0.39	0.675	27.675	21.795	38.63	0.01	0.01	70.9615
EIN_034780	0.115	7.985	30.335	3.41	90.355	313.62	294.805	263.783
EIN_085110	0.13	22.57	4.925	41.805	93.25	122.875	167.05	37.8846
EIN_147160	0.03	1.745	4.165	0.035	4.12	0.84	31.505	138.833
EIN_146690	0.1	1.155	59.005	12.855	0.01	0.83	4.335	590.05
EIN_146790	0.055	2.045	5.255	0.045	0.03	3.505	18.53	95.5455
EIN_047850	0.05	10.02	23.22	11.195	0.17	8.89	24.605	464.4
EIN_050330	113.265	12.53	6007.82	3209.75	3074.63	26781.5	17392.6	53.0422
EIN_136650	2.355	9.545	875.55	423.63	19.23	226.525	274.6	371.783
EIN_242140	0.35	3.31	456.795	477.75	221.205	108.01	23.465	1305.13
EIN_313030	7.94	8.24	91.935	23.025	4.825	191.405	697.065	11.5787
EIN_146870	2.005	685.925	349.925	14.395	2.56	2.34	0.155	174.526
EIN_200230	0.2	44.66	170.005	113.76	0.21	1.985	0.01	850.025
EIN_099410	0.13	7.54	49.155	72.67	11.15	45.14	21.195	378.115
EIN_148990	26.085	102.08	427.585	645.49	574.62	334.545	32.645	16.392
EIN_161280	2.935	11.01	62.935	0.34	30.03	16.29	2.19	21.4429
EIN_187000	0.475	0.12	26.82	13.11	50.415	56.135	19.79	56.4632
EIN_032870	0.255	30.285	36.51	388.35	492.575	112.57	61.465	143.176
EIN_105870	0.655	52.84	13.14	290.605	0.745	10.47	6.11	20.0611
EIN_242090	0.2	2.53	6.04	0.1	23.695	15.31	69.81	30.2
EIN_371320	1.225	16.06	48.06	67.1	94.695	9.825	1.04	39.2327
EIN_312010	56.885	228.18	533.055	344.59	855.925	466.135	40.495	9.37075
EIN_239880	0.245	0.345	2.975	0.02	0.01	1.03	1.32	12.1429
EIN_252890	1.145	2.875	49.005	2.375	11.74	26.355	18.22	42.7991
EIN_525050	2.77	18.725	145.595	21.535	10.7	12.3	26.045	52.5614
EIN_095550	28.505	41.255	1248.69	585.44	68.82	245.04	103.805	43.8062
EIN_312260	2.69	1.365	511.38	740.46	17.275	2.13	0.01	190.104
EIN_040990	3.9	1.285	441.62	189.1	0.305	118.145	52.895	113.236
EIN_040930	0.22	117.325	110.295	0.285	13.325	0.53	0.695	501.341
EIN_168780	10.86	100.125	27.98	130.295	0.13	2.695	1.14	2.57643
EIN_136020	1.38	5.83	1497.83	708.905	613.44	1377.22	121.93	1085.38
EIN_202940	0.71	2.91	17.76	48.725	53.685	6.47	1.145	25.0141
EIN_156700	6.65	8.795	86.3	192.245	54.435	133.63	126.46	12.9774
EIN_051000	1.715	47.19	76.41	72.575	125.885	28.25	13.56	44.5539
EIN_038720	0.45	37.88	117.13	120.69	8.12	6.33	6.04	260.289
EIN_114930	16.52	4.75	194.305	6.405	0.79	2.385	9.145	11.7618
EIN_035640	0.16	3.725	96.34	0.145	72.635	18.895	0.52	602.125
EIN_029510	0.74	22.42	16.14	30.625	0.01	11.275	105.08	21.8108
EIN_119060	0.32	8.915	5.265	0.09	3.245	15.755	110.055	16.4531
EIN_146940	0.345	13.675	102.15	3.865	1.13	88.175	301.27	296.087
EIN_069760	0.58	20.05	201.115	2464.36	719.905	166.755	12.315	346.75
EIN_299720	0.09	3.3	146.045	39.245	23.955	6.62	1.23	1622.72
EIN_152250	4.865	0.15	53.935	38.595	17.11	2.065	0.105	11.0863
EIN_172960	5.73	157.325	2427.21	2685.41	1154.02	738.075	79.14	423.597
EIN_136230	10.87	24.385	31.44	157.345	77.08	10.15	14.905	2.89236
EIN_147090	1.075	13.09	38.185	4.87	0.01	21.615	50.455	35.5209
EIN_155610	0.03	6.825	8.445	4.96	15.585	2.605	8.325	281.5
EIN_013130	0.16	1.805	9.475	0.01	0.01	0.735	0.95	59.2188
EIN_103430	0.105	0.445	11.515	12.425	28.695	0.745	0.245	109.667
EIN_094590	5.53	25.215	148.82	173.475	271.93	178.155	54.52	26.9114
EIN_133540	0.095	0.92	6.4	10.04	0.01	1.33	4.01	67.3684
EIN_106400	14.62	0.04	25.555	19.38	0.01	0.57	15.455	1.74795
EIN_289210	0.455	0.835	170.655	414.74	105.965	208.495	146.14	375.066
EIN_035970	0.07	8.225	14.245	5.585	3.445	1.845	49.275	203.5
EIN_313090	14.32	86.29	535.755	231.5	73.665	281.565	165.59	37.4131
EIN_107800	0.26	6.925	38.2	131.57	250.7	812.205	331.405	146.923
EIN_192410	5.68	30.92	209.155	261.835	197.01	463.015	1072.23	36.8231
EIN_112010	31.375	27.77	181.655	116.81	187.25	1180.67	2845.8	5.7898
EIN_189380	0.74	0.01	23.94	3.445	3.19	8.28	7.32	32.3514
EIN_065690	16.275	66.56	3637.57	6420.3	2825.09	120.8	18.175	223.507
EIN_036890	89.925	244.265	737.855	338.515	0.37	0.615	1.42	8.20523
EIN_136750	17.4	917.765	396.09	179.99	9.685	5.655	12.895	22.7638
EIN_168410	0.12	60.97	50.705	2.105	0.115	0.405	3.675	422.542
EIN_168310	0.655	516.78	208.61	104.585	0.54	23.775	44.795	318.489
EIN_106110	44.48	82.465	53.425	0.115	20.26	11.785	12.595	1.2011
EIN_093070	0.665	76.135	197.56	194.02	0.01	12.325	33.465	297.083
EIN_243270	0.24	0.01	76.745	0.175	0.29	5.115	3.27	319.771
EIN_111590	0.15	2.38	24.04	3.725	81.785	11.755	2.295	160.267
EIN_504340	0.275	16.675	202.965	100.89	38.425	48.705	39.455	738.055
EIN_215100	1.37	9.725	50.165	0.305	6.455	115.62	455.27	36.6168
EIN_136060	0.145	12.425	4.605	2.77	22.835	28.74	4.435	31.7586
EIN_167690	0.96	0.97	120.84	735.23	1793.94	898.56	206.29	125.875
EIN_284560	87.66	245.62	2252.73	7743.68	9699.98	1355.33	47.955	25.6985
EIN_241270	25.625	135.14	258.685	246.355	1669.92	7393.02	5672.47	10.095
EIN_004510	0.07	52.64	380.565	44.25	0.68	2.54	0.475	5436.64
EIN_013190	6.72	5.615	25.805	74.13	85.48	28.92	12.305	3.84003
EIN_014370	6.32	43.815	91.395	33	5.125	0.93	0.5	14.4612
EIN_014570	0.655	38.895	30.04	0.01	0.01	4.255	1.865	45.8626
EIN_014660	0.04	0.06	1.935	0.01	0.43	2.975	12.52	48.375
EIN_015370	0.045	0.21	335.94	132.36	88.235	43.885	0.39	7465.33
EIN_021130	18.71	9.885	31.845	0.095	3.95	2.62	19.84	1.70203
EIN_015530	0.59	26.78	58.42	0.06	0.07	2.715	5.335	99.0169
EIN_015690	0.375	6.94	22.895	147.025	3.205	13.995	3.75	61.0533
EIN_015780	114.77	396.805	10775.9	14257.1	44590	24592.3	11475.4	93.891
EIN_025330	0.59	213.84	84.455	6.845	0.185	0.63	1.045	143.144
EIN_026240	0.39	25.375	112.105	116.04	55.535	11.23	4.665	287.449
EIN_017250	2.105	48.095	583.955	1000.86	507.285	2818.12	1054.03	277.413
EIN_030920	2.695	2.63	23.125	71.1	4.445	33.795	16.98	8.58071
EIN_031240	0.105	0.01	171.465	0.085	19.795	15.25	0.45	1633
EIN_031410	0.17	6.575	73.945	124.27	1.285	35.49	15.375	434.971
EIN_020420	0.85	10.55	44.405	79.315	16.025	3.71	0.73	52.2412
EIN_034200	0.01	32.03	110.025	1.355	0.42	0.135	0.16	11002.5
EIN_026350	0.2	1.115	6.635	0.06	0.19	0.47	2.27	33.175
EIN_026380	0.815	1.215	80.025	623.41	1096.94	354.925	26.175	98.1902
EIN_044240	0.87	25.05	42.605	33.08	83.275	433.495	17.635	48.9713
EIN_044250	1.85	3.005	46.27	1918.83	6085.2	1881.08	491.22	25.0108
EIN_029200	0.045	7.48	10.51	16.175	2.115	13.475	38.365	233.556
EIN_033550	0.01	1.05	34.165	0.01	0.01	0.01	0.8	3416.5
EIN_033590	19.41	13.515	515.15	144.735	53.22	3.535	2.145	26.5404
EIN_033690	56.49	357.345	3637.11	4162	4759.22	168.87	8.745	64.385
EIN_033910	3.38	1234.1	199.915	126.915	0.01	0.27	0.01	59.1464
EIN_034310	0.53	3.57	199.815	513.41	196.75	12.245	2.87	377.009
EIN_034350	21.25	7.19	332.435	205.215	0.145	1.59	3.03	15.644
EIN_034630	17.96	92.11	23.045	0.42	0.2	9.235	0.01	1.28313
EIN_034870	4.545	6.375	36.895	0.745	0.145	1.16	0.935	8.11771
EIN_035320	1	3.39	403.005	129.535	23.83	67.475	19.88	403.005
EIN_055210	0.105	11.535	91.25	4.98	43.81	9.17	1.445	869.048
EIN_035690	0.105	0.05	62.295	0.085	0.01	1.93	0.46	593.286
EIN_036570	0.405	40.915	45.955	74.84	0.125	9.36	8.985	113.469
EIN_036600	0.275	43.995	27.895	183.18	104.01	74.955	0.595	101.436
EIN_036690	0.595	222.15	25.55	0.17	170.515	58.15	20.505	42.9412
EIN_057800	0.57	20.895	137.65	66.765	26.005	4.665	0.465	241.491
EIN_036970	32.52	53.305	17148.5	5181.73	839.935	311.395	59.11	527.323
EIN_036990	14.665	7.105	22.835	48.55	2.205	7.865	3.52	1.55711
EIN_037060	0.155	18.54	442.915	0.295	0.055	1.765	0.105	2857.52
EIN_037080	0.095	40.845	15.84	17.96	177.605	241.345	29.4	166.737
EIN_037140	0.11	36.755	65.535	86.6	0.1	2.635	3.055	595.773
EIN_037320	9.27	21.09	248.025	545.77	48.755	4.96	1.02	26.7557
EIN_037530	2.56	0.555	30.165	52.09	0.075	0.815	0.255	11.7832
EIN_037660	16.59	2.145	1632.63	121.895	572.58	25.065	3.315	98.4108
EIN_037750	14.81	3.77	33.915	168.265	7.505	12.155	2.405	2.29001
EIN_037770	0.54	0.085	23.495	74.555	159.465	202.025	13.035	43.5093
EIN_038300	1.745	2.83	15.175	0.4	21.53	2.97	1.145	8.69628
EIN_038580	0.045	7.78	4.135	0.01	0.01	20.99	129.455	91.8889
EIN_039040	0.065	5.54	8.185	0.06	0.22	0.51	1.85	125.923
EIN_039260	0.295	1.87	135.5	0.01	0.01	0.185	0.01	459.322
EIN_040740	0.32	16.99	65.545	136.385	22.925	49.725	15.425	204.828
EIN_040890	0.05	0.11	39.185	2.265	17.26	12.335	1.53	783.7
EIN_073960	0.135	2.205	87.685	47.125	59.84	59.605	17.84	649.519
EIN_047840	1.06	235.25	2548.72	1062.79	319.09	28.765	5.695	2404.46
EIN_047940	0.405	6.26	4.8	0.94	2.57	3.255	3.62	11.8519
EIN_049480	0.01	17.49	21.11	0.01	34.6	70.26	95.685	2111
EIN_079010	0.145	6.215	35.845	69.205	1.065	14.67	2.015	247.207
EIN_050630	30.62	1318.46	1744	574.175	17.73	98.925	211.46	56.9562
EIN_050660	9.19	2.98	219.915	902.635	800.22	281.02	3.2	23.9298
EIN_050710	24.125	2692.28	659.025	133.48	31.75	225.22	2870.25	27.3171
EIN_050930	0.185	10.45	127.055	75.025	0.36	0.88	0.01	686.784
EIN_051170	21.905	2070.86	521.05	61.18	36.175	228.875	3348.39	23.7868
EIN_051390	5.75	22.785	2372.7	1135.58	50.55	7.52	2.955	412.643
EIN_083020	0.16	0.72	17.78	70.26	0.195	4.41	0.15	111.125
EIN_052490	0.08	3.305	6.97	132.095	0.01	3.035	0.155	87.125
EIN_083990	16.43	10.155	69.77	106.085	168.73	199.275	214.54	4.2465
EIN_053070	0.01	0.01	39.765	169.205	158.94	55.515	0.155	3976.5
EIN_085240	0.74	37.81	651.155	617.81	207.94	71.535	13.2	879.939
EIN_085660	23.215	2.265	683.425	2772.86	407.48	755.135	27.955	29.4389
EIN_053660	0.07	6.11	14.96	26.87	50.27	13.38	12.585	213.714
EIN_086380	0.15	4.475	137.27	51.83	39.26	13.925	0.3	915.133
EIN_086390	0.165	7.63	13.3	26.29	19.355	16.925	4.21	80.6061
EIN_053840	0.035	14.8	6.685	0.01	12.09	14.095	10.94	191
EIN_086670	0.765	4.29	24.215	206.905	121.98	24.7	6.535	31.6536
EIN_086680	0.285	2.315	43.425	0.21	23.485	3.165	7.205	152.368
EIN_086850	4.34	48.115	140.335	54.175	148.18	531.445	1672.41	32.3353
EIN_086890	0.26	33.955	123.335	168.475	444.885	12.17	3.005	474.365
EIN_054320	0.01	0.01	356.05	221.005	0.265	0.23	0.01	35605
EIN_056600	76.315	381.79	2419.35	1383.99	1826.33	1127.98	387.795	31.7022
EIN_057500	0.345	7.17	35.445	6.76	0.93	35.13	184.115	102.739
EIN_093530	0.93	23.83	167.835	0.01	81.62	162.16	335.67	180.468
EIN_093620	0.48	88.62	157.73	236.25	4.325	4.355	20.38	328.604
EIN_093740	0.35	5.22	292.71	196.025	255.495	362.42	42.785	836.314
EIN_094170	0.025	4.445	19.72	2.375	10.155	24.835	38.67	788.8
EIN_095080	2.895	19.515	483.39	14.455	30.9	2.39	0.335	166.974
EIN_095090	18.425	533.895	686.58	227.625	23.385	6.875	0.53	37.2635
EIN_058520	0.05	4.455	28.49	45.65	24.695	25.225	1.605	569.8
EIN_095480	1.325	12.85	107.56	0.195	0.01	2.645	26.815	81.1774
EIN_095780	57.845	563.93	728.805	281.2	198.25	1941.91	499.31	12.5993
EIN_095790	0.055	0.505	4.855	0.01	0.07	0.725	0.01	88.2727
EIN_095900	0.06	5.44	24.78	32.26	0.165	3.835	0.425	413
EIN_059180	0.07	32.665	30	0.135	0.01	3.165	2.88	428.571
EIN_096330	6.095	10.27	307.575	70.07	41.13	19.785	11.62	50.4635
EIN_096790	1.815	9.46	143.445	119.07	275.65	58.79	33.7	79.0331
EIN_096810	0.245	0.08	46.985	21.725	13.29	8.525	4.575	191.776
EIN_059900	0.01	172.775	131.925	288.835	0.16	0.44	0.22	13192.5
EIN_059930	0.5	0.06	5.145	0.01	6.215	2.26	2.445	10.29
EIN_059950	0.305	47.895	25.88	23.27	24.375	0.84	1.04	84.8525
EIN_060970	0.275	20.025	23.7	63.53	126.685	34.96	12.365	86.1818
EIN_069500	0.035	20.165	7.18	8.13	108.605	90.085	2.84	205.143
EIN_069880	0.95	1.055	718.32	1212.58	596.25	200.085	2.98	756.126
EIN_072520	2.88	6.35	143.76	184.275	181.9	14.4	1.8	49.9167
EIN_072550	0.825	59.645	116.14	373.485	1295.63	305.6	2.09	140.776
EIN_072570	5.38	35.89	3093.64	2741.59	623.21	93.175	18.465	575.027
EIN_072840	0.8	19.545	198.97	143.805	1502.66	1682.44	320.275	248.712
EIN_080360	2.235	6.645	108.795	95.63	2.49	1.21	0.82	48.6779
EIN_080380	0.16	14.695	21.865	0.83	19.935	24.815	19.83	136.656
EIN_129150	7.01	279.245	189.3	376.195	663.275	333.185	244.195	27.0043
EIN_080470	0.075	0.01	21.975	68.945	100.48	245.465	5.285	293
EIN_129870	0.225	129.145	58.38	0.35	0.235	0.185	0.01	259.467
EIN_081470	0.41	6.155	29.27	0.91	34.885	27.51	8.045	71.3902
EIN_081480	0.665	1.285	196.79	582.64	275.19	83.11	5.805	295.925
EIN_132310	0.04	17.735	17.255	10.99	46.54	1.41	1.435	431.375
EIN_083530	23.885	59.585	27.215	138.625	90.865	5.075	8.56	1.13942
EIN_135150	1.46	6.585	23.95	0.89	58.785	5.515	0.09	16.4041
EIN_135180	1.235	2.33	64.325	0.01	0.01	1.085	0.1	52.085
EIN_135190	30.805	234.775	608.1	890.79	2544.11	1015.36	79.79	19.7403
EIN_084090	23.76	20.55	657.205	2432.55	354.67	5.685	1.135	27.6601
EIN_084300	0.01	8.545	21.45	4.485	0.01	0.275	0.01	2145
EIN_089590	16.605	1.565	32.57	0.01	0.01	2.875	7.56	1.96146
EIN_089620	0.19	0.94	24.985	16.805	35.545	29.36	0.445	131.5
EIN_149800	0.675	1.435	67.76	14.085	325.12	8.93	4.71	100.385
EIN_092870	56.725	31.71	2005.22	469.695	41.83	6.07	1.22	35.3498
EIN_092930	0.275	10.09	307.175	197.795	6.3	0.785	0.615	1117
EIN_092990	2.93	2.765	485.375	2127.13	4161.35	5961.73	203.41	165.657
EIN_093310	0.04	6.83	9.2	25.26	2.795	1.8	4.105	230
EIN_093370	0.285	4.52	71.365	55.025	4.09	0.54	0.89	250.404
EIN_153720	0.99	4.435	250.34	101.455	6.085	1.395	1.385	252.869
EIN_154570	0.015	0.54	15.77	3.05	13	2.4	0.265	1051.33
EIN_155310	0.245	2.235	194.305	944.49	297.915	43.08	3.52	793.082
EIN_094810	0.535	31.115	36.755	192.495	2.71	164.15	591.66	68.7009
EIN_094870	1.34	10.53	25.59	81.055	80.32	50.185	48.745	19.097
EIN_155710	42.99	239.03	1806.76	1136.2	122.18	12.305	0.88	42.0274
EIN_155740	0.135	6.825	744.55	2690.36	510.755	16.74	0.01	5515.19
EIN_099130	0.22	2.25	63.775	700.29	34.08	37.23	2.27	289.886
EIN_099320	0.31	30.755	75.395	45.465	30.295	3.095	0.01	243.21
EIN_099480	7.605	8.995	223.29	40.175	95.2	145.28	169.005	29.3609
EIN_162230	135.75	359.8	7693.77	3347.3	4048.32	2675.43	3645.84	56.6761
EIN_099530	8.03	9.88	1102.18	337.155	111.765	17.41	7.98	137.258
EIN_099680	10.54	19.125	2820.8	4159.98	8519	13516.9	1807.74	267.629
EIN_101610	180.16	177.3	2219.84	5131.18	1025.95	74.25	19.645	12.3215
EIN_101700	148.38	181.41	2605.14	2992.04	705.535	737.445	3553.82	17.5572
EIN_101730	0.38	17.785	17.015	0.69	31.78	4.855	19.32	44.7763
EIN_103820	45.35	34.415	2941.49	7165.18	2516.88	852.13	61.83	64.862
EIN_169380	0.225	0.59	20.8	18.745	51.275	3.835	0.235	92.4444
EIN_103890	0.53	1.935	26.665	27.76	0.29	2.78	0.175	50.3113
EIN_105080	2.71	0.11	70.36	42.78	28.035	51.415	6.84	25.9631
EIN_105150	6.175	12.255	30.52	16.145	0.01	2.385	5.525	4.94251
EIN_172950	0.175	17.685	20.235	7.745	0.275	0.545	0.01	115.629
EIN_105360	0.785	0.96	8.545	52.71	23.045	12.43	5.625	10.8854
EIN_105400	0.565	66.63	3471.84	2890.51	162.335	41.195	6.165	6144.85
EIN_105740	0.42	0.885	21.3	715.49	443.075	422.25	7.045	50.7143
EIN_106050	2.985	6.65	91.52	204.005	17.515	10.695	22.225	30.66
EIN_107840	0.045	0.165	180.245	0.785	11.025	4.75	2.275	4005.44
EIN_107990	0.38	41.66	40.34	0.385	13.18	115.48	333.155	106.158
EIN_176570	0.365	11.705	16.095	265.86	69.325	104.06	31	44.0959
EIN_108090	1.49	1.54	59.3	350.895	67.975	26.995	10.845	39.7987
EIN_109960	45.775	52.805	10511.1	46685.1	24518.9	2103.24	44.535	229.624
EIN_110400	0.315	28.155	33.89	0.01	0.08	13.845	8.61	107.587
EIN_110870	0.5	11.035	9.985	86.64	68.09	29.235	1.62	19.97
EIN_111040	0.405	80.26	86.3	6.35	54.065	4.85	2.5	213.086
EIN_111070	0.59	13.495	20.805	184.765	487.83	889.985	1161.49	35.2627
EIN_111420	0.4	40.345	42.81	145.71	225.465	719.03	38.495	107.025
EIN_111620	0.715	2.51	1295.14	409.11	74.045	17.275	2.165	1811.39
EIN_111750	0.37	0.35	72.055	40.16	267.32	226.56	13.715	194.743
EIN_112130	1.29	9.29	50.925	62.01	66.09	61.095	28.8	39.4767
EIN_112320	0.52	11.035	11.94	77.09	9.675	26.395	6.46	22.9615
EIN_187330	9.97	368.6	622.585	1314.91	188.71	5.31	1.45	62.4458
EIN_113370	2.11	1288.91	297.015	1425.12	0.915	5.09	0.995	140.765
EIN_116790	0.25	0.01	16.48	3.745	946.76	87.75	0.71	65.92
EIN_119240	2.835	79.34	30.275	25.195	104.845	46.015	37.46	10.679
EIN_124280	1.645	12.035	168.475	7.955	30.2	3.39	22.61	102.416
EIN_133520	0.225	44.96	14.87	0.01	37.1	2.26	0.235	66.0889
EIN_133660	54.07	16.26	478.44	130.795	0.815	0.985	0.395	8.84853
EIN_133780	1.405	19.7	199.615	2.395	0.09	5.7	0.3	142.075
EIN_135270	6.985	1.98	23.56	33.625	44.72	74.04	7.275	3.37294
EIN_226490	0.225	0.07	2.965	0.045	3.21	33.98	71.225	13.1778
EIN_226770	0.53	71.22	91.9	0.19	0.09	1.14	0.01	173.396
EIN_227710	6.93	11.655	228.11	0.475	0.055	9.4	1.57	32.9163
EIN_136760	0.2	36.17	170.05	31.59	0.01	0.645	0.205	850.25
EIN_137770	0.69	2.82	17.355	2.095	63.99	12.975	0.52	25.1522
EIN_246920	0.05	0.055	4.97	31.88	249.275	256.275	28.9	99.4
EIN_246970	0.46	137.18	283.72	159.27	20.99	20.1	7.045	616.783
EIN_146440	0.21	53.83	268.34	385.92	142.81	23.365	0.84	1277.81
EIN_146590	16.86	184.92	939.55	1270.98	197.145	198.415	12.28	55.7266
EIN_146640	20.61	27.73	1547.11	453.725	591.8	1719.1	1444.92	75.066
EIN_146890	0.34	16.785	9.04	5.91	0.76	0.88	1.225	26.5882
EIN_147110	2.165	0.095	170.3	52.2	0.15	17.465	1.02	78.6605
EIN_147310	0.075	20.32	9.795	0.71	0.145	3.445	0.01	130.6
EIN_147370	0.075	0.075	24.045	18.915	77.145	4.775	0.01	320.6
EIN_147810	0.175	0.675	12.595	3.915	2.64	1.565	2.03	71.9714
EIN_148050	2.175	132.205	122.375	132.43	24.89	0.99	0.665	56.2644
EIN_148160	0.12	0.01	38.82	0.01	2.01	0.55	0.305	323.5
EIN_148350	0.755	81.07	27.415	25.865	1.71	3.255	1.13	36.3113
EIN_148650	1.325	7.555	28.855	87.325	52.075	91.795	310.135	21.7774
EIN_151640	4.275	22.96	173.285	191.75	200.07	43.68	8.96	40.5345
EIN_156550	0.07	2.79	97.43	1.22	0.52	4.48	2.06	1391.86
EIN_156750	3.445	0.86	394.665	1070.68	55.92	4.805	5.41	114.562
EIN_160240	0.09	11.155	127.99	34.84	72.005	35.18	12.96	1422.11
EIN_160420	7.38	13.475	389.8	143.355	129.61	77.145	49.37	52.8184
EIN_160670	0.035	0.24	1.46	3.415	2.21	0.625	0.01	41.7143
EIN_160770	10.59	96.9	93.275	85.815	13.615	6.665	9.74	8.80784
EIN_160860	0.135	0.425	142.55	380.36	639.745	179.325	4.345	1055.93
EIN_161100	0.035	3.03	13.125	0.01	0.975	4.5	1.43	375
EIN_161170	8.33	59.975	949.57	80.655	281.21	180.215	76.13	113.994
EIN_161360	0.035	0.16	56.55	33.88	180.705	195.11	7.44	1615.71
EIN_275240	0.245	24.72	34.99	27.995	5.535	11.315	2.045	142.816
EIN_165860	117.735	62.675	1839.74	2280.36	1380.42	292.21	16.575	15.6261
EIN_281630	9.455	9.43	88.895	159.525	193.26	59.64	7.375	9.4019
EIN_166550	19.45	145.94	252.625	290.945	0.76	16.575	11.545	12.9884
EIN_166570	1.135	541.815	1299.04	499.73	37.265	41.52	0.6	1144.52
EIN_167920	0.29	2.53	71.74	94.385	61.735	16.02	5.44	247.379
EIN_167970	0.06	9.775	21.895	76.115	14.93	3	0.875	364.917
EIN_168380	0.325	16.39	9.125	4.605	100.22	618.58	208.58	28.0769
EIN_284870	0.275	0.225	224.77	95.275	211.66	6.115	1.07	817.345
EIN_291310	2.545	50.545	114.495	28.405	0.01	2.295	0.01	44.9882
EIN_296830	41.945	46.71	453.86	710.465	463.89	284.59	38.525	10.8204
EIN_306410	0.1	1.91	9.86	1.015	0.045	0.765	0.09	98.6
EIN_181360	0.105	5.66	4.29	1.245	10.075	0.26	0.01	40.8571
EIN_185980	0.48	42.49	247.635	54.145	88.085	59.88	6.585	515.906
EIN_186180	0.09	11.655	33.885	0.01	7.425	5.08	0.17	376.5
EIN_318350	0.34	33.6	163.395	41.355	86.75	4.595	2.755	480.574
EIN_318460	2.175	0.47	13.885	66.68	235.155	3.47	0.01	6.38391
EIN_186760	13.705	24.485	567.74	119.77	4.86	39.945	9.85	41.4258
EIN_320060	0.36	34.03	18.07	7.87	0.01	0.195	0.01	50.1944
EIN_327400	38.135	127.755	333.27	745.52	695.485	451.545	37.935	8.73922
EIN_192240	0.345	2.895	147.755	94.405	135.285	79.775	4.675	428.275
EIN_192270	0.03	0.18	69.34	245.145	410.975	306.705	59.975	2311.33
EIN_192540	93.23	12.41	334.325	334.625	239.055	130.65	24.195	3.58602
EIN_192620	0.625	7.65	20.415	11.735	15.185	7.415	2.98	32.664
EIN_196120	0.15	0.355	7.14	0.065	12.85	10.14	6.115	47.6
EIN_196250	0.36	16.105	234.185	342.565	957.295	390.675	63.94	650.514
EIN_196340	0.895	2.865	8.89	0.01	155.735	18.52	1.59	9.93296
EIN_200010	0.12	5.555	17.03	0.43	0.32	3.71	26.5	141.917
EIN_200030	170.22	371.65	1808.93	637.305	106.22	6.45	1.525	10.627
EIN_200280	3.805	3.81	48.81	173.735	27.065	9.925	5.325	12.8279
EIN_202710	1.885	0.085	357.945	812.66	0.37	3.94	5.87	189.891
EIN_202740	73.03	4056.06	3852.95	966.4	5.605	6.345	4.825	52.7584
EIN_202810	111.93	632.76	2277.38	17309.4	4204.06	2465.06	63.88	20.3465
EIN_203330	17.08	737.825	711.94	821.71	154.005	31.85	39.825	41.6827
EIN_212810	0.045	0.01	35.2	6.245	2.06	7.445	1.575	782.222
EIN_218500	9.57	65.86	335.065	53.41	0.01	14.43	27.155	35.012
EIN_218640	0.04	0.325	30.775	27.74	29.07	54.145	18.09	769.375
EIN_218830	0.21	1	15.25	3.22	0.455	30.92	2.455	72.619
EIN_219170	6.155	13.995	18.675	7.06	31.11	30.535	21.215	3.03412
EIN_219480	0.28	11.185	26.23	13.62	18.34	2.21	0.405	93.6786
EIN_219800	3.055	184.29	338.165	569.865	25.855	0.71	0.695	110.692
EIN_371790	0.65	162.54	514.89	159.895	26.665	29.835	2.215	792.138
EIN_220450	0.645	146.065	207.98	27.365	11.29	4.75	1.235	322.45
EIN_220460	0.275	107.05	26.835	0.145	0.185	4.785	0.53	97.5818
EIN_220470	0.465	52.82	112.805	68.845	37.865	4.525	0.64	242.591
EIN_220480	1.57	41.49	331.575	25.975	1.925	58.91	191.93	211.194
EIN_221770	0.295	0.15	14.755	0.065	1.145	3.79	1.15	50.0169
EIN_375810	0.295	5.29	4.895	1.015	5.575	18.74	2.46	16.5932
EIN_377620	0.575	2.51	42.415	240.745	398.405	1065.34	115.525	73.7652
EIN_378390	10.7	182.355	1134.7	238.5	46.265	26.49	10.45	106.047
EIN_379980	12.29	8.42	683.235	40.615	10.15	14.46	4.395	55.5928
EIN_224030	0.365	0.745	11.52	0.01	11.57	27.82	6.325	31.5616
EIN_380920	0.94	7.74	92.125	4.835	13.315	1.855	0.01	98.0053
EIN_386870	0.21	50.935	41.02	0.01	1.485	12.76	1.34	195.333
EIN_387380	1.515	1.325	1380.84	797.97	38.645	3.97	2.325	911.442
EIN_390330	0.735	14.255	24.17	45.235	113.445	73.195	12.08	32.8844
EIN_390420	0.03	10.59	17.325	0.01	0.01	5.575	3.9	577.5
EIN_230050	2.025	19.42	630.315	275.885	10.265	8.005	7.115	311.267
EIN_230330	5.57	9.2	3134.04	3327.49	5615.35	1670.55	163.395	562.664
EIN_235830	0.18	19.225	23.015	37.37	19.995	0.23	0.01	127.861
EIN_236060	0.12	0.875	9.705	0.01	0.15	0.01	0.32	80.875
EIN_236420	103.8	99.38	3907.47	4530.94	4520.11	4264.31	1683.32	37.6442
EIN_398820	0.095	7.535	6.73	6.165	1.275	2.81	4.21	70.8421
EIN_236590	0.34	19.1	16.705	7.83	73.8	73.825	23.72	49.1324
EIN_236710	2.415	27.17	46.39	46.985	32.535	34.075	0.285	19.2091
EIN_236810	0.645	8.07	30.205	996.525	506.18	171.295	5.425	46.8295
EIN_238270	0.795	0.95	36.785	584.43	3255.19	460.985	137.55	46.2704
EIN_238820	0.435	0.225	303.64	237.69	46.19	13.44	0.505	698.023
EIN_238900	1.575	6.36	19.66	0.01	0.23	2.29	14.14	12.4825
EIN_239380	0.14	4.495	22.87	68.43	216.025	87.925	2.19	163.357
EIN_239530	0.605	21.55	27.68	0.01	3.56	13.55	2.08	45.7521
EIN_239570	0.055	0.01	69.695	45.62	27.025	0.8	0.85	1267.18
EIN_239600	0.305	14.4	13.44	7.42	9.425	4.675	0.405	44.0656
EIN_239990	4.31	1642.53	328.495	23.755	4.35	1.64	0.825	76.2169
EIN_240250	8.625	4.545	1409.67	6603.86	5234.75	4407.35	934.66	163.44
EIN_241210	6.86	10.68	1669.48	1782.72	5171.17	1191.07	243.5	243.364
EIN_408570	10.415	121.495	67.71	243.165	216.76	38.54	15.05	6.5012
EIN_242450	0.735	87.58	381.435	855.155	405.535	1152.62	431.85	518.959
EIN_242520	0.28	122.255	208.19	3.115	1.37	3.77	0.095	743.536
EIN_243100	0.385	115.095	60.02	287.765	622.21	94.14	13.62	155.896
EIN_243130	0.14	6.01	150.76	263.34	0.68	3.175	1.34	1076.86
EIN_243240	0.09	1.515	142.155	314.365	9.025	21.495	4.145	1579.5
EIN_243390	5.115	32.24	445.26	583.935	1179.71	593.015	206.72	87.0499
EIN_416730	0.045	0.02	6.95	5.255	1.09	4.085	3.55	154.444
EIN_248510	0.26	0.31	151.425	433.475	0.065	9.43	0.8	582.404
EIN_249620	0.04	9.165	23.255	61.765	18.595	44.145	5.165	581.375
EIN_249870	0.83	22.855	27.175	5.88	3.62	50.945	131.995	32.741
EIN_253060	29.185	13.28	246.32	165.35	0.37	2.53	4.385	8.43995
EIN_253090	0.125	0.175	171.66	14.55	0.745	1.215	0.25	1373.28
EIN_425140	0.175	19.965	45.485	12.925	72.79	39.695	0.825	259.914
EIN_425170	0.19	10.36	50.255	26.805	1.75	11.88	188.515	264.5
EIN_425320	0.075	2.45	149.705	190.005	65.725	44.45	2.61	1996.07
EIN_425330	0.135	0.12	62.075	74.785	30.56	6.09	0.125	459.815
EIN_254880	36.165	65.785	62.705	39.88	0.01	68.17	75.52	1.73386
EIN_256010	0.035	0.435	15.945	26.215	1.09	4.4	1.555	455.571
EIN_256110	0.235	2.305	4.42	5.205	0.01	1.095	0.01	18.8085
EIN_256210	62.115	57.06	942.855	4020.13	983.755	724.82	1130.24	15.1792
EIN_256230	0.21	7.865	65.385	1.15	2.33	2.055	2.285	311.357
EIN_256260	0.72	17.145	13.725	2.34	69.06	44.24	9.21	19.0625
EIN_256310	0.32	165.5	181.495	225.605	0.3	34.415	118.275	567.172
EIN_276990	1.695	1.245	59.52	0.9	0.01	0.39	1.885	35.115
EIN_277240	0.415	5.485	6.11	2.05	25.245	19.115	9.755	14.7229
EIN_277280	0.15	0.63	90.575	0.01	1.005	3.165	5.61	603.833
EIN_277400	0.115	7.13	292.9	446.63	14.975	17.405	8.32	2546.96
EIN_277450	0.265	13.065	702.315	743.73	272.755	216.08	17.955	2650.25
EIN_277780	1.02	2.605	43.51	6.55	9.44	7.355	1.8	42.6569
EIN_277900	0.375	27.155	37.87	11.51	353.205	32.11	1.225	100.987
EIN_277970	0.19	41.96	213.125	0.83	14.6	0.21	0.27	1121.71
EIN_280990	0.03	19.775	10.065	0.01	0.01	2.285	0.45	335.5
EIN_289090	0.095	9.79	17.5	0.01	0.01	2.8	1.97	184.211
EIN_289170	6.645	427.565	474.19	2.14	0.495	1.77	0.01	71.3604
EIN_289310	0.19	2	42.3	36.725	2.645	7.25	1.745	222.632
EIN_289400	0.57	3.875	147.13	159.335	115.265	43.58	2.67	258.123
EIN_289760	2.11	11.27	132.785	127.92	103.35	8.07	1.165	62.9313
EIN_292020	83.735	199.11	373.005	2055.8	357.645	24.675	24.335	4.45459
EIN_292040	0.05	3.675	2.645	0.01	0.01	0.56	0.01	52.9
EIN_292780	1.125	27.88	567.345	1.06	38.74	0.795	1.79	504.307
EIN_292840	0.03	0.15	12.865	0.21	2.215	1.2	0.025	428.833
EIN_292970	9.38	2.66	93.48	230.615	0.7	11.57	24.82	9.96588
EIN_292980	3.34	34.25	21.74	54.39	61.215	36.76	33.235	6.50898
EIN_293020	0.36	0.075	8.755	57.735	3.665	1.895	1.63	24.3194
EIN_495740	98.3	180.92	247.525	275.175	64.095	29.175	5.91	2.51806
EIN_295130	0.405	19.385	9.695	2.7	0.09	1.53	1.08	23.9383
EIN_295430	0.41	1.73	532.39	980.455	18.45	135.93	2.25	1298.51
EIN_295570	1.305	8.01	66.565	128.475	25.02	9.53	28.035	51.0077
EIN_498320	0.07	0.145	60.74	206.73	104.985	13.97	0.735	867.714
EIN_295790	0.17	0.04	36.61	60.005	98.515	144.565	2.36	215.353
EIN_295830	0.65	17.215	22.375	1.195	13.595	13.63	13.225	34.4231
EIN_298070	42.7	546.81	2254.35	495.94	59.635	41.2	147.7	52.7951
EIN_299740	0.975	2.75	26.325	66.265	14.74	1.945	1.055	27
EIN_522080	0.395	7.29	62.46	109.62	18.7	11.845	0.53	158.127
EIN_312070	0.67	0.36	102.485	154.245	79.305	23.615	1.71	152.963
EIN_312210	0.635	17.6	186.93	380.83	530.99	328.38	19.11	294.378
EIN_312280	0.095	0.06	17.325	0.01	1.54	0.115	0.01	182.368
EIN_013250	0.06	0.38	16.345	2.825	3.14	37.805	67.755	272.417
EIN_013530	0.355	14.445	41.86	182.59	126.905	12.245	45.39	117.915
EIN_014320	0.815	52.065	11.585	25.26	22.085	163.995	648.295	14.2147
EIN_017000	0.54	4.195	34.695	3.25	11.985	15.39	13.215	64.25
EIN_029300	0.225	2.46	7.04	53.825	6.61	5.025	3.985	31.2889
EIN_033410	1.29	7.875	413.27	1509.06	2293.52	703.885	43.65	320.364
EIN_035070	25.745	31.51	2043.02	3239.89	6913.97	249.485	21.095	79.356
EIN_036930	1.61	0.425	23.11	60.605	2.49	7.355	1	14.354
EIN_037180	0.09	2.105	11.33	132.115	0.09	18.89	3.52	125.889
EIN_059020	10.175	8.11	102.875	9.285	35.835	28.695	58.31	10.1106
EIN_038360	0.595	98.58	38.565	0.485	0.01	11.035	0.815	64.8151
EIN_040780	0.705	4.305	603.23	78.925	52.545	7.46	17.845	855.645
EIN_085960	0.095	1.035	38.325	0.39	389.305	6.045	2.5	403.421
EIN_086260	0.62	0.71	170.91	404.875	169.71	49.995	1	275.661
EIN_087400	0.93	34.31	134.495	255.025	224.455	18.86	25.71	144.618
EIN_095520	0.01	1.41	79.335	26.465	0.01	9.235	15.55	7933.5
EIN_095660	0.105	4.46	12.68	254.06	0.135	113.49	68.995	120.762
EIN_095760	0.135	0.405	21.025	46.505	4.305	7.54	4.16	155.741
EIN_097080	0.05	0.64	27.155	395.765	17.57	6.095	0.125	543.1
EIN_098590	0.625	4.01	475.1	254.495	0.01	0.26	0.01	760.16
EIN_072590	0.115	7.59	8.32	0.3	0.01	78.825	503.39	72.3478
EIN_081400	0.27	95.065	493.42	1.295	0.48	0.785	0.295	1827.48
EIN_083560	0.03	1.525	6.73	32.24	0.08	195.365	369.15	224.333
EIN_089560	0.35	1.82	295.4	545.475	134.03	113.435	4.64	844
EIN_094430	2.56	0.105	50.09	5.31	20.37	20.075	2.05	19.5664
EIN_155270	0.275	2.085	10.965	5.855	72.865	32.385	38.355	39.8727
EIN_099450	65.325	46.81	7903.4	5972.87	743.06	182.59	118.185	120.986
EIN_099550	12.34	306.925	114.215	8.395	0.96	9.94	0.01	9.25567
EIN_163910	0.61	44.62	12.745	32.145	1.77	15.54	7.72	20.8934
EIN_103960	0.335	3.25	81.92	197.315	174.53	105.965	4.97	244.537
EIN_170780	1.245	3.095	44.225	88.845	0.4	7.035	1.23	35.5221
EIN_105430	0.655	12.63	87.41	0.585	50.66	8.44	3.56	133.45
EIN_107330	0.05	0.935	16.49	175.74	111.195	4.08	1.235	329.8
EIN_108330	0.97	2.28	16.955	8.82	10.845	7.88	3.035	17.4794
EIN_110130	0.195	2.785	19.53	7.28	6.925	5.625	2.685	100.154
EIN_110480	1.59	22.15	67.375	129.68	560.395	96.74	16.96	42.3742
EIN_112050	0.105	9.09	5.345	0.71	0.01	0.205	0.01	50.9048
EIN_112080	32.115	12.05	54.105	0.01	2.455	7.835	5.81	1.68473
EIN_124710	0.025	0.84	6.315	0.01	0.165	0.505	4.03	252.6
EIN_222780	0.16	1.49	29.665	303.18	71.115	127.605	2.47	185.406
EIN_135450	0.63	29.77	37.74	133.7	86.295	34.61	58.87	59.9048
EIN_135540	8.255	55.115	46.57	21.98	0.255	8.975	11.05	5.64143
EIN_226630	0.555	10.08	73.35	9.035	31.89	4.065	1.945	132.162
EIN_137620	1.705	5.205	2374.91	2199.76	2070.28	515.445	68.995	1392.91
EIN_146620	3.645	19.015	255.98	12.115	0.36	11.67	9.205	70.2277
EIN_149310	3.1	6.665	476.545	223.335	234.43	0.875	2.165	153.724
EIN_267890	42.96	35.465	1575.07	1719.22	4460.29	3592.68	61.35	36.6636
EIN_157090	0.325	13.79	74.97	145.225	0.81	4.8	1.765	230.677
EIN_166560	16.675	12.32	532.71	423.055	66.205	68.065	12.065	31.9466
EIN_283600	2.535	322.47	90.14	100.195	0.035	0.645	3.12	35.5582
EIN_168050	0.225	4.885	5.75	2.14	28.795	42.09	62.645	25.5556
EIN_168320	0.6	8.255	201.945	245.39	53.41	41.555	3.71	336.575
EIN_168430	6.2	5.245	94.26	31.28	31.26	3.505	9.65	15.2032
EIN_284930	0.875	22.415	30.195	2.265	1.05	115.31	4001.05	34.5086
EIN_182570	0.485	1.665	8.25	46.375	448.02	956.1	689.815	17.0103
EIN_184620	0.305	28.22	35.185	17.935	35	54.325	39.785	115.361
EIN_192420	0.97	8.88	38.665	130.06	83.995	81.035	112.96	39.8608
EIN_192450	1.215	42.095	61.985	8.895	9.79	6.51	9.25	51.0165
EIN_328330	16.38	23.785	27.62	112.875	83.28	12.875	1.725	1.6862
EIN_193120	0.29	7.71	21.945	29.71	63.98	9.785	0.31	75.6724
EIN_196420	12.59	23.79	845.985	977.48	207.175	18.76	18.515	67.195
EIN_344380	0.07	0.805	20.785	0.01	0.01	1.005	1.87	296.929
EIN_202820	8.555	63.63	2583.26	365.725	41.345	10.21	49.065	301.959
EIN_218710	1.47	5	10.645	2.49	6.88	2.375	4.15	7.2415
EIN_219910	41.92	96.13	787.315	4751.12	14878.7	6438.76	928.09	18.7814
EIN_220270	1.74	23.44	690.87	218.7	30.45	128.885	85.16	397.052
EIN_220330	0.25	1.94	13.345	116.355	19.895	2.355	0.32	53.38
EIN_235820	0.48	0.345	3.555	0.055	0.01	0.63	0.01	7.40625
EIN_236280	0.375	7.81	790.65	355.565	319.415	327.48	56.95	2108.4
EIN_241260	0.395	14.51	6.725	3.865	0.01	15.46	44.015	17.0253
EIN_241680	46.04	41.94	162.995	634.01	941.03	501.805	177.335	3.54029
EIN_243140	0.565	517.915	78.95	1.545	0.01	0.07	0.395	139.735
EIN_418090	0.78	0.365	59.47	35.565	315.31	6.105	2.39	76.2436
EIN_425420	0.425	0.68	19.485	6.64	41.22	133.27	235.11	45.8471
EIN_255000	1.22	6.275	74.565	15.7	273.9	93.01	13.915	61.1189
EIN_255710	0.935	43.9	66.655	0.01	0.25	3.325	4.675	71.2888
EIN_255930	0.11	31.545	20.865	62.27	169.31	29.74	5.74	189.682
EIN_430840	0.075	0.01	50.9	37.445	21.98	2.395	0.18	678.667
EIN_468230	84.39	859.21	1232.58	271.815	34.925	12.53	3.845	14.6057
EIN_292530	14.705	103.495	380.055	208.065	546.135	464.53	239.935	25.8453
EIN_525210	0.045	3.96	23.72	9.515	0.01	19.45	16.645	527.111
EIN_156320	0.6	3.745	478.2	144.255	243.535	1044.39	377.58	797
EIN_072720	7.59	16.715	24.53	97.87	115.135	33.845	148.865	3.23188
EIN_473160	0.09	45.605	15.68	0.01	0.01	0.87	0.01	174.222
EIN_199920	0.875	73.56	18.665	0.63	12.92	68.195	62.52	21.3314
EIN_057510	5.96	111.395	155.22	18.795	1.215	46.815	84.07	26.0436
EIN_232190	12.55	13.085	32.075	7.32	14.715	29.495	198.245	2.55578
EIN_110620	7.27	34.305	24.135	9.66	24.15	77.985	193.39	3.31981
EIN_051380	27.55	101.59	1015.22	202.59	54.06	816.905	569.93	36.8501
EIN_038410	39.61	41.49	203.01	44.165	65.785	40.48	48.09	5.12522
EIN_053300	1.705	34.945	30.345	37.08	45.92	73.005	9.625	17.7977
EIN_072600	4.73	16.795	87.2	4.415	6.34	66.555	206.975	18.4355
EIN_220440	7.46	25.035	79.315	672.925	142.94	77.38	6.575	10.632
EIN_084890	0.22	0.535	3.91	0.01	0.01	2.085	3.15	17.7727
EIN_101550	191.89	5399.74	2669.91	1545.67	14.845	45.48	35.055	13.9138
EIN_218620	19.195	50.69	742.985	335.99	146.77	1078.8	1862.01	38.7072
EIN_229510	0.835	7.21	32.29	1.62	96.945	1272.88	1219.73	38.6707
EIN_029380	0.105	8.48	5.07	1.64	6.345	109.08	270.14	48.2857
EIN_099420	1.84	23.83	91.83	17.01	86.025	22.435	2.495	49.9076
EIN_094050	25.705	1.035	909.5	482.885	9.285	5.265	1.345	35.3822
EIN_220000	18.62	99.05	824.875	647.03	434.64	317.035	177.115	44.3005
EIN_256050	4.635	58.915	60.275	568.565	1499.83	1219.21	236.67	13.0043
EIN_109720	0.735	15.39	37.95	0.01	10.855	0.79	1.57	51.6327
EIN_293080	0.105	2.755	152.75	1.41	4.045	41.1	11.365	1454.76
EIN_029110	0.205	57.225	61.945	104.65	209.67	20.425	3.895	302.171
EIN_221850	0.045	0.51	7.73	5.26	5.45	0.43	10.51	171.778
EIN_165130	42.725	488.675	580.32	548.01	61.605	192.415	38.495	13.5827
EIN_087660	10.845	18.405	109.28	194.08	910.965	1491.38	452.255	10.0765
EIN_156540	0.15	27	62.35	0.52	0.52	8.485	2.325	415.667
EIN_133870	0.055	3.64	5.175	0.1	2.865	35.07	75.215	94.0909
EIN_373860	0.095	0.13	108.78	17.22	41.08	4.765	0.01	1145.05
EIN_425370	10.73	5.055	5406.36	1864.34	444.53	136.205	3.45	503.855
EIN_017100	0.175	29.69	158.55	0.045	7.365	3.455	0.675	906
EIN_196230	0.505	6.42	122.35	276.28	272.06	407.515	108.595	242.277
EIN_161390	0.225	3.255	8.9	0.265	31.645	2.565	1.745	39.5556
EIN_014050	0.23	0.11	52.315	181.545	0.035	1.2	0.01	227.457
EIN_278020	0.455	2.025	11.755	19.99	3.615	3.835	3.095	25.8352
EIN_215170	0.02	5.385	2.345	2.895	2.225	3.25	9.815	117.25
EIN_181340	5.11	2.215	75.085	44.65	67.635	6.255	0.17	14.6937
EIN_105940	0.01	11.4	24.055	0.105	0.845	11.685	16.135	2405.5
EIN_113140	0.075	2.99	80.535	89.025	14.8	28.845	19.34	1073.8
EIN_193160	0.3	3.89	34.44	84.295	27.255	8.605	3.5	114.8
EIN_255100	0.375	0.1	108.645	3.83	43.955	1.255	0.01	289.72
EIN_380000	0.26	46.84	4.68	0.01	0.01	3.4	24.79	18
EIN_060960	1.13	39.54	20.865	0.885	84.78	5.95	0.585	18.4646
EIN_238420	1.49	14.235	30.58	1.47	1.41	10.23	2.52	20.5235
EIN_153220	0.29	8.97	8.825	21.995	7.805	1.48	4.115	30.431
EIN_037710	0.43	0.425	25.165	24.715	121.115	36.51	3.87	58.5233
EIN_137240	0.1	3.965	112.86	64.545	218.31	110.44	25.295	1128.6
EIN_034800	41.29	209.35	888.805	1381.63	334.7	48.825	8.39	21.5259
EIN_110730	0.06	4.805	12.2	0.22	27.775	7.76	36.565	203.333
EIN_152430	0.285	48.085	133.35	38.695	0.215	1.425	0.87	467.895
EIN_155730	0.025	10.405	7.58	1.025	0.01	2.815	1.91	303.2
EIN_033210	0.035	0.075	4.15	1.62	52.485	4.32	0.22	118.571
EIN_137440	1.38	66.085	83.555	236.09	614.125	2066.48	5323.73	60.5471
EIN_192910	1.88	55.25	64.905	157.365	179.405	190.36	120.43	34.5239
EIN_172510	0.03	0.19	21.295	36.695	152.84	55.94	3.005	709.833
EIN_111950	0.055	8.86	1.21	0.08	0.68	2.985	5.835	22
EIN_097230	0.29	2.775	549.7	993.135	369.64	117.12	4.505	1895.52
EIN_109950	0.075	0.04	32.5	0.01	0.545	21.39	0.605	433.333
EIN_295780	14.155	22.36	307.515	898.81	1372.65	500.1	136.58	21.7248
EIN_017530	0.43	17.475	93.995	1.88	43.775	2.77	0.185	218.593
EIN_040970	0.245	45.11	65.635	0.825	0.01	0.235	0.01	267.898
EIN_099570	0.08	8.085	19.48	21.66	1.815	19.875	75.935	243.5
EIN_200450	0.2	0.495	136.955	9.62	4.03	403.37	454.44	684.775
EIN_035880	0.52	0.185	125.26	202.705	116.965	146.405	7.84	240.885
EIN_256220	0.39	13.155	29.805	1	0.33	11.055	2.2	76.4231
EIN_461740	0.02	0.235	24.76	58.9	0.64	8.915	5.845	1238
EIN_292680	0.05	0.8	8.495	4.705	24.52	11.35	54.535	169.9
EIN_476120	0.1	0.12	13.99	2.62	50.155	203.895	421.92	139.9
EIN_016780	0.05	18.72	22.555	1.285	0.01	2.925	5.415	451.1
EIN_148500	0.88	4.075	128.41	1396.3	3225.26	1873.61	198.96	145.92
EIN_184820	1.03	2.9	19.735	6.285	94.62	922.485	1820.45	19.1602
EIN_257150	0.51	20.895	4.585	39.895	28.605	22.12	38.07	8.9902
EIN_277810	0.185	2.705	7.785	17.165	132.315	88.77	38.755	42.0811
EIN_200250	0.58	7.29	37.58	12.26	5.495	12.125	7.425	64.7931
EIN_080400	0.295	1.05	153.85	166.435	658.415	939.42	83.13	521.525
EIN_224610	0.055	0.435	20	7.25	10.85	9.71	2.16	363.636
EIN_152740	6.16	3.19	1323.82	749.27	117.375	18.805	29.535	214.906
EIN_192220	1.95	99.485	125.06	51.775	338.39	1153.43	3029.7	64.1333
EIN_104140	0.205	10.655	5.15	0.515	28.855	21.495	36.48	25.122
EIN_156740	36.505	13.78	1589.79	1123.43	1018.38	982.015	198.08	43.5498
EIN_243320	14.255	113.675	312.215	154.82	328.235	1311.33	472.8	21.9021
EIN_060800	0.01	0.07	67.465	0.01	0.01	0.69	0.01	6746.5
EIN_289250	4.19	19.075	2013.49	1292.05	926.135	232.855	16.565	480.548
EIN_312150	10.37	10.79	221.035	209.91	278.81	139.66	52.31	21.3149
EIN_149020	0.215	9.555	24.81	1.1	0.425	0.935	0.01	115.395
EIN_166430	4.58	24.17	938.455	283.63	233.62	37.695	0.98	204.903
EIN_219440	19.815	12.97	342.36	136.185	46.345	122.48	120.135	17.2778
EIN_071510	0.105	1.555	27.32	0.01	10.01	15.575	98.375	260.19
EIN_096530	10.585	21.99	221.88	79.62	301.085	208.005	160.395	20.9617
EIN_161260	14.16	63.38	158	1.375	54.22	101.435	5.35	11.1582
EIN_039180	0.545	182.49	300.9	0.615	0.405	25.355	0.01	552.11
EIN_147320	43.365	29.525	923.48	1648.8	479.6	73.71	6.44	21.2955
EIN_390470	0.19	14.635	53.45	4.53	0.955	7.96	11.445	281.316
EIN_103850	0.09	9.45	30	0.17	51.26	14.44	9.915	333.333
EIN_094540	3.125	7.91	89.145	61.76	85.105	71.415	2.695	28.5264
EIN_239540	0.79	17.06	48.56	23	20.605	9.62	2.12	61.4684
EIN_161540	9.935	1.66	458.885	50.725	43.63	15.91	14.345	46.1887
EIN_029490	2.24	5.505	153.655	309.745	95.445	105.87	10.74	68.596
EIN_124420	0.18	3.69	3.61	0.025	2.84	0.43	1.29	20.0556
EIN_219500	0.95	36.6	734.725	524.605	222.235	26.645	6.735	773.395
EIN_135660	2.965	18.27	15.125	0.79	45.2	264.045	708.05	5.10118
EIN_108190	86.27	22.91	1044.7	321.935	453.12	338.725	49.225	12.1097
EIN_312000	0.37	1.87	56.96	0.01	0.34	2.58	0.01	153.946
EIN_036240	0.085	0.655	19.61	7.035	31.265	6.98	11.675	230.706
EIN_107760	0.54	3.655	103.035	102.805	1.29	3.195	2.615	190.806
EIN_224560	4.08	52.395	28.08	6.18	13.8	2.95	0.43	6.88235
EIN_096690	0.435	1.28	23.135	22.15	0.92	7.765	31.24	53.1839
EIN_146430	30.645	27.715	578.505	249.79	82.05	111.04	12.36	18.8776
EIN_110060	0.245	0.695	326.755	15.11	70.695	8.305	3.22	1333.69
EIN_053110	0.6	29.1	13.71	0.72	7.085	284.625	1604.2	22.85
EIN_277060	0.255	9.675	87.405	389.02	251.83	51.42	33.565	342.765
