# Supplementary material for: An NAD+-dependent novel transcription factor controls stage conversion in Entamoeba
Source: eLife. 2018 Oct 30;7:e37912. doi: 10.7554/eLife.37912 (PMC6207428; doi:10.7554/eLife.37912)
Supplement: Figure 1—source data 2. — All the primers used in this study for EMSA, cloning and RT-PCR are listed with gene ID (Excel file). [file elife-37912-fig1-data2.xlsx]

## Sheet: 131 ERM genes
Figure 1- Source data 2: List of genes having ERM (CAACAAA) in the promoter: 131 genes were identified which have CAACAAA motif in the promoters
Gene ID	Organism	Genomic Location (Gene)	Product Description	Molecular Weight	Computed GO Functions
EIN_185630	E. invadens IP1	KB206248:981,272..982,225(-)	1-O-acylceramide synthase precursor, putative	35613	O-acyltransferase activity
EIN_224680	E. invadens IP1	KB206756:375,803..376,111(-)	40S ribosomal protein S21, putative	9564	structural constituent of ribosome
EIN_053200	E. invadens IP1	KB206292:214,202..214,624(+)	40S ribosomal protein S24-1, putative	16263	structural constituent of ribosome
EIN_054420	E. invadens IP1	KB206292:347,291..349,141(-)	alpha-amylase, putative	68974	catalytic activity, cation binding
EIN_061280	E. invadens IP1	KB206292:1,186,450..1,190,100(-)	AMP deaminase, putative	141350	deaminase activity, zinc ion binding
EIN_095060	E. invadens IP1	KB206860:303,087..304,335(+)	bollus pemphigoid antigen, putative	43960	protein binding
EIN_251210	E. invadens IP1	KB206169:475,282..477,207(+)	calcium-dependent protein kinase, putative	73527	ATP binding, protein kinase activity
EIN_274980	E. invadens IP1	KB206783:318,541..319,389(-)	calcium-dependent protein kinase, putative	32686	ATP binding, protein kinase activity
EIN_327390	E. invadens IP1	KB207015:185,025..186,020(-)	cell division cycle, putative	36902	protein binding
EIN_175880	E. invadens IP1	KB206248:94,652..96,574(+)	centaurin beta, putative	68604	GTPase activator activity, protein binding
EIN_066080	E. invadens IP1	KB207140:268,692..270,533(-)	chitin binding lectin, putative	69300	null
EIN_284810	E. invadens IP1	KB207106:192,370..195,178(-)	chitin synthase, putative	106193	null
EIN_096870	E. invadens IP1	KB206860:628,159..629,304(+)	chitotriosidase-1 precursor, putative	43561	chitinase activity, hydrolase activity, hydrolyzing O-glycosyl compounds
EIN_404540	E. invadens IP1	KB206537:182,810..184,354(-)	chitotriosidase-1 precursor, putative	57551	chitinase activity, hydrolase activity, hydrolyzing O-glycosyl compounds
EIN_267960	E. invadens IP1	KB206479:117,566..119,119(-)	crooked neck protein, putative	62353	protein binding
EIN_113610	E. invadens IP1	KB207005:196,760..197,291(+)	cyclin-dependent kinase regulatory subunit, putative	9369	cyclin-dependent protein serine/threonine kinase regulator activity
EIN_080730	E. invadens IP1	KB207085:276,403..277,608(-)	Cyst wall-specific glycoprotein Jacob family protein	44896	null
EIN_260020	E. invadens IP1	KB206237:22,338..22,634(-)	cysteine peptidase	11196	null
EIN_260130	E. invadens IP1	KB206237:22,868..23,493(-)	cysteine protease, putative	23906	null
EIN_057920	E. invadens IP1	KB206292:790,737..791,678(+)	cysteine proteinase 3 precursor, putative	34299	cysteine-type peptidase activity
EIN_227320	E. invadens IP1	KB206756:635,128..636,923(+)	DEAD box ATP-dependent RNA helicase, putative	65107	ATP binding, nucleic acid binding
EIN_274700	E. invadens IP1	KB206783:233,012..234,934(-)	diacylglycerol kinase epsilon, putative	71260	diacylglycerol kinase activity, kinase activity
EIN_221740	E. invadens IP1	KB206756:31,578..33,914(+)	DNA repair helicase rad3/xp-D, putative	87887	ATP binding, ATP-dependent DNA helicase activity, ATP-dependent helicase activity, DNA binding, hydrolase activity, acting on acid anhydrides, in phosphorus-containing anhydrides, nucleic acid binding
EIN_174490	E. invadens IP1	KB207112:756,583..759,144(-)	DNA topoisomerase 3-beta-1, putative	94877	DNA binding, DNA topoisomerase activity
EIN_058970	E. invadens IP1	KB206292:908,386..909,131(+)	DnaJ C terminal region domain containing protein	26818	unfolded protein binding
EIN_186470	E. invadens IP1	KB206248:1,090,856..1,092,175(+)	F-box only protein, putative	46779	null
EIN_057730	E. invadens IP1	KB206292:777,913..778,398(+)	glucosamine 6-phosphate N-acetyltransferase, putative	18376	N-acetyltransferase activity
EIN_174010	E. invadens IP1	KB207112:708,852..709,748(-)	gpi-anchor transamidase, putative	34687	peptidase activity
EIN_270910	E. invadens IP1	KB206568:19,428..19,979(-)	heat shock 70 kDa protein II, putative	20191	null
EIN_285000	E. invadens IP1	KB207106:241,236..241,664(-)	heat shock protein, putative	15460	null
EIN_021000	E. invadens IP1	KB206484:598,286..599,230(-)	hypothetical protein	36427	null
EIN_026630	E. invadens IP1	KB206484:1,098,569..1,099,612(-)	hypothetical protein	39275	null
EIN_037570	E. invadens IP1	KB207132:5,344..5,822(+)	Hypothetical protein	12892	null
EIN_052370	E. invadens IP1	KB206292:109,099..109,551(+)	hypothetical protein	17381	null
EIN_052650	E. invadens IP1	KB206292:145,516..146,664(-)	hypothetical protein	43305	null
EIN_053530	E. invadens IP1	KB206292:254,444..255,391(+)	hypothetical protein	24638	nucleic acid binding, nucleotide binding
EIN_054050	E. invadens IP1	KB206292:314,714..316,186(-)	hypothetical protein	55520	null
EIN_057800	E. invadens IP1	KB206292:788,779..789,369(-)	hypothetical protein	22516	null
EIN_057930	E. invadens IP1	KB206292:793,214..793,657(-)	hypothetical protein	16350	null
EIN_059790	E. invadens IP1	KB206292:1,034,151..1,035,944(+)	hypothetical protein	67803	null
EIN_070100	E. invadens IP1	KB207238:8,500..9,123(-)	hypothetical protein	23395	null
EIN_077400	E. invadens IP1	KB207261:56,380..56,682(+)	hypothetical protein	11520	null
EIN_079970	E. invadens IP1	KB207085:132,464..133,078(+)	hypothetical protein	22981	null
EIN_085020	E. invadens IP1	KB207085:681,239..681,853(-)	hypothetical protein	23434	null
EIN_087190	E. invadens IP1	KB207085:930,729..931,064(+)	hypothetical protein	13227	nucleotide binding
EIN_093860	E. invadens IP1	KB206860:145,689..147,657(-)	hypothetical protein	66689	protein binding
EIN_095090	E. invadens IP1	KB206860:306,904..307,575(+)	hypothetical protein	25579	null
EIN_096900	E. invadens IP1	KB206860:631,752..632,219(+)	hypothetical protein	16135	null
EIN_118130	E. invadens IP1	KB206391:149,587..151,155(+)	hypothetical protein	59406	null
EIN_129120	E. invadens IP1	KB206458:158,025..160,034(+)	hypothetical protein	75884	protein binding
EIN_130860	E. invadens IP1	KB206244:43,270..44,497(+)	hypothetical protein	41566	null
EIN_130870	E. invadens IP1	KB206244:45,464..45,893(+)	hypothetical protein	16662	null
EIN_134470	E. invadens IP1	KB207027:64,527..65,184(-)	hypothetical protein	21669	null
EIN_135840	E. invadens IP1	KB207027:185,298..185,636(-)	hypothetical protein	12929	null
EIN_136550	E. invadens IP1	KB207027:246,656..247,078(-)	hypothetical protein	16654	null
EIN_136560	E. invadens IP1	KB207027:247,498..248,184(-)	hypothetical protein	16364	null
EIN_136920	E. invadens IP1	KB207027:261,664..262,233(-)	hypothetical protein	22404	null
EIN_146180	E. invadens IP1	KB206843:142,225..142,839(+)	hypothetical protein	23401	null
EIN_151390	E. invadens IP1	KB206474:216,445..217,050(+)	hypothetical protein	22860	null
EIN_162040	E. invadens IP1	KB206960:149,284..149,982(+)	hypothetical protein	26655	null
EIN_169390	E. invadens IP1	KB207112:210,998..212,662(-)	hypothetical protein	63297	null
EIN_172690	E. invadens IP1	KB207112:508,920..511,502(-)	hypothetical protein	93087	Ran GTPase binding, binding
EIN_172760	E. invadens IP1	KB207112:525,614..526,114(-)	hypothetical protein	18813	null
EIN_176620	E. invadens IP1	KB206248:191,847..192,581(-)	hypothetical protein	28089	null
EIN_176890	E. invadens IP1	KB206248:267,555..269,744(+)	hypothetical protein	83577	null
EIN_183730	E. invadens IP1	KB206248:780,271..780,729(-)	hypothetical protein	17523	DNA binding
EIN_186530	E. invadens IP1	KB206248:1,108,598..1,110,298(-)	hypothetical protein	64282	cysteine-type peptidase activity
EIN_192170	E. invadens IP1	KB206707:19,793..20,312(-)	hypothetical protein	17170	null
EIN_197910	E. invadens IP1	KB207226:61,799..62,479(-)	hypothetical protein	25968	null
EIN_221960	E. invadens IP1	KB206756:51,343..51,948(+)	hypothetical protein	22729	null
EIN_225130	E. invadens IP1	KB206756:407,985..408,386(-)	hypothetical protein	15359	null
EIN_226130	E. invadens IP1	KB206756:489,043..490,410(-)	hypothetical protein	42552	ATP binding, protein kinase activity
EIN_241470	E. invadens IP1	KB207228:51,743..52,904(+)	hypothetical protein	43889	sequence-specific DNA binding, transcription factor activity, sequence-specific DNA binding, zinc ion binding
EIN_247000	E. invadens IP1	KB206169:78,939..79,971(+)	hypothetical protein	34477	null
EIN_249230	E. invadens IP1	KB206169:301,004..302,326(+)	hypothetical protein	49294	null
EIN_253220	E. invadens IP1	KB206169:637,442..640,143(+)	hypothetical protein	98613	binding
EIN_253320	E. invadens IP1	KB206169:666,004..667,755(+)	hypothetical protein	56595	null
EIN_258820	E. invadens IP1	KB207142:115,493..118,048(+)	hypothetical protein	100579	null
EIN_268240	E. invadens IP1	KB206479:158,296..159,010(+)	hypothetical protein	25850	null
EIN_273650	E. invadens IP1	KB206783:75,520..76,941(+)	hypothetical protein	50781	null
EIN_274270	E. invadens IP1	KB206783:172,850..173,515(-)	hypothetical protein	24967	null
EIN_294620	E. invadens IP1	KB206482:63,105..63,821(+)	hypothetical protein	27928	RNA binding, ribonuclease T2 activity
EIN_306930	E. invadens IP1	KB206936:96,429..96,731(+)	Hypothetical protein	5567	null
EIN_307040	E. invadens IP1	KB206936:96,834..97,916(+)	hypothetical protein	41613	null
EIN_344250	E. invadens IP1	KB206755:30,718..31,341(-)	hypothetical protein	23573	null
EIN_345820	E. invadens IP1	KB207186:23,612..24,633(-)	hypothetical protein	30949	null
EIN_369380	E. invadens IP1	KB206332:35,163..35,792(-)	hypothetical protein	23997	null
EIN_369520	E. invadens IP1	KB206332:76,040..77,155(+)	hypothetical protein	41782	null
EIN_402740	E. invadens IP1	KB206537:11,612..12,097(+)	hypothetical protein	18941	null
EIN_410990	E. invadens IP1	KB206788:54,739..55,704(-)	hypothetical protein	37480	null
EIN_411280	E. invadens IP1	KB206788:107,534..108,055(+)	hypothetical protein	18375	null
EIN_428150	E. invadens IP1	KB206168:65,290..66,225(+)	hypothetical protein	35791	null
EIN_487300	E. invadens IP1	KB206670:361,532..362,263(+)	hypothetical protein	28127	null
EIN_489990	E. invadens IP1	KB206684:17,762..18,342(-)	hypothetical protein	20746	null
EIN_498420	E. invadens IP1	KB206184:154,944..156,239(+)	hypothetical protein	49391	null
EIN_118280	E. invadens IP1	KB206391:172,055..173,368(+)	inorganic phosphate transporter, putative	48028	transmembrane transporter activity
EIN_222910	E. invadens IP1	KB206756:183,076..183,966(-)	inositol monophosphatase, putative	32939	null
EIN_112500	E. invadens IP1	KB207005:140,637..140,834(-)	leucine rich repeat containing protein BspA family protein	7305	null
EIN_393440	E. invadens IP1	KB207207:9,579..10,773(-)	malic enzyme, putative	32057	NAD binding, malate dehydrogenase (decarboxylating) (NAD+) activity
EIN_184170	E. invadens IP1	KB206248:812,640..815,177(+)	mediator of RNA polymerase II transcription subunit, putative	91183	null
EIN_060650	E. invadens IP1	KB206292:1,099,386..1,100,804(+)	mmr1/hsr1 GTP binding protein, putative	54333	GTP binding
EIN_118160	E. invadens IP1	KB206391:154,507..155,370(-)	mRNA cap guanine-N7 methyltransferase, putative	33074	mRNA (guanine-N7-)-methyltransferase activity
EIN_054220	E. invadens IP1	KB206292:324,282..325,082(-)	mRNA-decapping enzyme, putative	27563	RNA binding, hydrolase activity, manganese ion binding
EIN_372250	E. invadens IP1	KB206332:486,307..487,455(-)	myosin heavy chain, clone, putative	44575	null
EIN_389850	E. invadens IP1	KB206629:42,441..43,619(-)	NAD-dependent deacetylase, putative	40252	NAD+ binding
EIN_154480	E. invadens IP1	KB206474:523,641..524,882(+)	neutral alpha-glucosidase ab precursor, putative	48486	hydrolase activity, hydrolyzing O-glycosyl compounds
EIN_430550	E. invadens IP1	KB206168:391,649..393,081(-)	ornithine decarboxylase, putative	44978	catalytic activity
EIN_181580	E. invadens IP1	KB206248:604,047..606,632(+)	Osmotic avoidance abnormal protein, putative	98017	ATP binding, microtubule binding, microtubule motor activity
EIN_047360	E. invadens IP1	KB206215:124,546..125,904(-)	oxysterol-binding protein, putative	52191	null
EIN_136520	E. invadens IP1	KB207027:240,104..241,774(+)	paramyosin, putative	65724	null
EIN_026170	E. invadens IP1	KB206484:1,053,790..1,055,541(+)	phospholipase D, putative	66592	catalytic activity
EIN_173840	E. invadens IP1	KB207112:675,305..676,276(+)	pre-mRNA-splicing factor PRP46, putative	36389	protein binding
EIN_058620	E. invadens IP1	KB206292:854,441..858,565(-)	protein serine/threonine kinase, putative	154011	ATP binding, protein kinase activity
EIN_103360	E. invadens IP1	KB206693:49,667..50,675(+)	protein serine/threonine kinase, putative	26321	ATP binding, protein kinase activity
EIN_192840	E. invadens IP1	KB206707:50,892..51,482(-)	RAC GTPase, putative	21920	GTP binding, GTPase activity
EIN_399960	E. invadens IP1	KB206411:319,396..319,821(+)	riboflavin kinase, putative	16206	riboflavin kinase activity
EIN_268580	E. invadens IP1	KB206479:210,746..211,570(-)	sentrin/sumo-specific protease, putative	32426	cysteine-type peptidase activity
EIN_003130	E. invadens IP1	KB207104:36,256..39,629(+)	serine-threonine protein kinase, putative	120253	ATP binding, protein binding, protein kinase activity
EIN_097970	E. invadens IP1	KB206860:823,971..824,621(-)	splicing factor 3A subunit, putative	24214	nucleic acid binding, zinc ion binding
EIN_281960	E. invadens IP1	KB207030:269,105..272,401(-)	suppressor of actin, putative	126460	phosphoric ester hydrolase activity
EIN_058590	E. invadens IP1	KB206292:846,040..849,330(-)	synaptonemal complex protein, putative	123310	protein binding
EIN_095140	E. invadens IP1	KB206860:315,776..316,240(+)	syntaxin, putative	12101	protein binding
EIN_485720	E. invadens IP1	KB206670:177,165..178,241(-)	TFIIH basal transcription factor complex p44 subunit, putative	41265	zinc ion binding
EIN_249270	E. invadens IP1	KB206169:312,588..313,346(-)	transcription factor nf-Y alpha, putative	19429	transcription factor activity, sequence-specific DNA binding
EIN_371110	E. invadens IP1	KB206332:306,477..307,820(+)	tubulin beta chain, putative	50041	GTPase activity
EIN_135470	E. invadens IP1	KB207027:151,378..153,117(+)	tyrosine protein kinase, putative	65557	ATP binding, protein kinase activity
EIN_176710	E. invadens IP1	KB206248:221,335..222,611(+)	U1 small nuclear ribonucleoprotein 70 kDa, putative	45059	nucleic acid binding, nucleotide binding
EIN_381360	E. invadens IP1	KB206395:247,881..249,371(+)	UDP-N-acetylglucosamine pyrophosphorylase, putative	50480	uridylyltransferase activity
EIN_246990	E. invadens IP1	KB206169:78,041..78,382(+)	vesicle transport V-snare protein vti1a, putative	13032	null
EIN_173990	E. invadens IP1	KB207112:706,091..707,944(-)	zinc phosphodiesterase, putative	70194	null
EIN_467950	E. invadens IP1	KB207240:89,993..90,912(+)	zinc phosphodiesterase, putative	30188	null
