# Supplementary material for: An NAD+-dependent novel transcription factor controls stage conversion in Entamoeba
Source: eLife. 2018 Oct 30;7:e37912. doi: 10.7554/eLife.37912 (PMC6207428; doi:10.7554/eLife.37912)
Supplement: Figure 1—source data 3. — A total of 131 genes were identified which have CAACAAA motif in the promoter regions (Excel file). [file elife-37912-fig1-data3.xlsx]

## Sheet: Sheet2
Figure 1- Source data 3: List of oligos used in Electrophoretic Mobility Shift Assay (EMSA), cloning and RT-PCR
Oligos used in Electrophoretic Mobility Shift Assay (EMSA)
Motif-1 sense:	5¢ acgtcagtGTGCGGAAAGAGAACcagt 3¢
Motif-1 anti-sense:	5¢ acgtactgGTTCTCTTTCCGCACactg 3¢
Motif-2 sense:	5¢ acgtcagtTTCTCAACAAAATACcagt 3¢
Motif-2 anti-sense:	5¢ acgtactgGTATTTTGTTGAGAAactg 3¢
Motif-3 sense:	5¢ acgtcagtTGCATCTCCTTTGATTcagt 3¢
Motif-3 anti-sense:	5¢ acgtactgAATCAAAGGAGATGCAactg 3¢
Motif-4 sense:	5¢ acgtcagtGATTGGTCGATAAGcagt 3¢
Motif-4 anti-sense:	5¢ acgtactgCTTATCGACCAATCactg 3¢
Motif-5 sense:	5¢ acgtcagtAAGACTGTCTAATTcagt 3¢
Motif-5 anti-sense:	5¢ acgtactgAATTAGACAGTCTTactg 3`
Motif-6 sense:	5¢ acgtcagtACGTTTTTGACGTAACcagt 3¢
Motif-6 anti-sense:	5¢ acgtactgGTTACGTCAAAAACGTactg 3¢
Motif-7 sense:	5¢ acgtcagtTGAGAAGAGGAGATGAAGGcagt 3¢
Motif-7 anti-sense:	5¢ acgtactgCCTTCATCTCCTCTTCTCAactg 3¢
Motif-8 sense:	5¢ acgtcagtTAAAGTCCAGGAACcagt 3¢
Motif-8 anti-sense:	5¢ acgtactgGTTCCTGGACTTTAactg 3¢
Motif-9 sense:	5¢ acgtcagtATGTCAAAACGAAAAGcagt 3¢
Motif-9 anti-sense:	5¢ acgtactgCTTTTCGTTTTGACATactg 3¢
ERM-WT sense:	5¢ acgtcagtTTCTCAACAAAATACcagt 3¢
ERM-WT anti-sense:	5¢ acgtactgGTATTTTGTTGAGAAactg 3¢
ERM-core sense:	5¢ acgtcagtCAACAAAcagt 3¢
ERM-core anti-sense:	5¢ acgtactgTTTGTTGactg 3¢
ERM-Mut-1 sense:	5¢ acgtcagtTTCTTGATGAAATACcagt 3¢
ERM-Mut-1 anti-sense:	5¢ acgtactgGTATTTCATCAAGAAactg 3¢
ERM-Mut-2 sense:	5¢ acgtcagtTTCTTGACAAAATACcagt 3¢
ERM-Mut-2 anti-sense:	5¢ acgtactgGTATTTTGTCAAGAAactg 3¢
ERM-Mut-3 sense:	5¢ acgtcagtTTCTCAATGAAATACcagt 3¢
ERM-Mut-3 anti-sense:	5¢ acgtcagtTTCTCAATGAAATACcagt 3¢
Non specific competitor sense:	5¢ TAAATTTAACGTTTATAAACATCAA 3¢
Non specific competitor anti-sense:	5¢ TTGATGTTTATAAACGTTAAATTTA 3¢
Six proteins, which show up in LC-MS in all three experiments were cloned in pGEX-4T1 vector.
Gene ID	Primer Sequence	Restriction sites
EIN_359470 Sense	5’ atgggatccATGCAAATGCACAGCACATG 3’	BamHI
EIN_359470 Anti-sense	5’ atggcggccgcGTTTGCTGTTCTGAGGAAC 3’	NotI
EIN_327770 Sense	5’ atgggatccATGACAGAGAAGGTCAATTGC 3’	BamHI
EIN_327770 Anti-sense	5’ atggcggccgcTCAAATAGATCGTTGGTAATATTG 3’	NotI
EIN_381540 Sense	5’ atgggatccATGGATTTTGCAGAAATAAAG 3’	BamHI
EIN_381540 Anti-sense	5’ atggcggccgcTTAGAACTGATTACGGGAG 3’	NotI
EIN_380710 Sense	5’ atgggatccATGGATAACGTGACAAGTAGC 3’	BamHI
EIN_380710 Anti-sense	5’ atggcggccgcTCAATAAACTTGTTTGAAGTCC 3’	NotI
EIN_083100 Sense	5' atgggatccATGAACAATATCACTAAAATCTG 3'	BamHI
EIN_083100 Anti-sense	5' atggcggccgcTCATAAATTAGTGACTTTGTCA 3'	NotI
EIN_024000 Sense	5' atgggatccATGAATTCAGTCGAGAAAC 3'	BamHI
EIN_024000 Anti-sense	5' atggcggccgcTTAATCGTCGCTCAAGTC 3'	NotI
Three proteins, cloned in pEi-CK vector
Gene ID	Primer Sequence	Restriction sites
EIN_212680 Sense	5’ aaacctaggATGCAAATGCACAGCACATG 3’	AvrII
EIN_212680 Anti-sense	5’ aaaccgcggGTTTGCTGTTCTGAGGAAC 3’	SacII
EIN_083100 Sense	5’ aaacctaggATGAACAATATCACTAAAATCTG 3’	AvrII
EIN_083100 Anti-sense	5’ aaaccgcggTCATAAATTAGTGACTTTGTCA 3’	SacII
EIN_224120 Sense	5’ aaacctaggATGGATAACGTGACAAGTAGC 3’	AvrII
EIN_224120 Anti-sense	5’ aaaccgcggTCAATAAACTTGTTTGAAGTCC 3’	SacII
Primers for Site directed Mutagenesis
EIN_099680 ERM-WT S:	5' gagaaataacaaagaagtcCAATGAAatattgttgaggaaattttg 3'
EIN_099680-ERM-WT AS:	5` gctcaaaatttcctcaacaatatTTCATTGgacttctttgttatttctc 3`
EIN_083100_C198A S:	5' tttgactggtgttgtcactgggataGCtgtacttcacacg 3'
EIN_083100_C198A AS:	5' cgtgtgaagtacaGCtatcccagtgacaacaccagtcaaa 3'
EIN_083100_D12A S:	5' aatctgtgttttggtcgCttggagtcaggcgtttg 3'
EIN_083100_D12A AS:	5' caaacgcctgactccaaGcgaccaaaacacagatt 3'
EIN_083100_K150A S:	5' ccaagagactataactatgagtatatcattagttgtGCacactttttcaatgggact 3'
EIN_083100_K150A AS:	5' agtcccattgaaaaagtgtGCacaactaatgatatactcatagttatagtctcttgg 3'
Primers for Gibson Assembly
EIN_083100_5' Sense	aatcggatctggttccgcgtggatccATGAAC
EIN_083100_Int_Anti-sense	GCTCTTGTATTGCTGCTGCCAGAGCCGCAGCTGCATTTGTCTTG
EIN_083100_Int_Sense	CAAGACAAATGCAgcTGCGgcTCTGgCAgcAgcAATACAAGAGC
EIN_083100_3' Anti-sense	GTCAGTCACGATGCGGCCGCTCATAAATTAGTGACTTTGTCAATC
Primers for RT-PCR
Gene ID	Primer Sequence	Length of products	Name of the genes
EIN_083100_RT_FP	5' ACTGGTGTTGTCACTGGGAT 3'	127bp	ERM-BP
EIN_083100_RT_RP	5' CAATGCCAAACTGCCTTCCT 3'
EIN_080730_RT_FP	5' CCGTCAGTCGACAAGAATGA 3'	297bp	jacob
EIN_080730_RT_RP	5' TTTCCCATCGATCACACAGA 3'
EIN_404540_RT_FP	5' GGTTCCAAGCATCCACCATC 3'	173bp	chitinase
EIN_404540_RT_RP	5' AACGGAGAACCACTGACCAT 3'
EIN_066080_RT_FP	5' CAATGGACGCATACGGACTC 3'	174bp	chitin binding lectin, putative
EIN_066080_RT_RP	5' TTCCGTCTCTGCAAAGTCCT 3'
EIN_095090_RT_FP	5' AGTATGCTCCCTCCATTCCG 3'	166bp	hypothetical
EIN_095090_RT_RP	5' TCAGGTGGGTCATGGCTATC 3'
EIN_247000_RT_FP	5' AAGGGTGCGACAATACTTGC 3'	200bp	hypothetical
EIN_247000_RT_RP	5' CAAAGTCCCTGGAGCGAAAG 3'
EIN_371110_RT_FP	5' TTGGAGGCAGGAAGTGACAT 3'	114bp	tubulin beta chain, putative
EIN_371110_RT_RP	5' AGGTTGTGACGCAATGGATG 3'
EIN_162500_RT_FP	5' TTCAGGCCGTCAAGTGTAGT 3'	176bp	encystation control
EIN_162500_RT_RP	5' CCATTGACCGATGCAACGAA 3'
EIN_327460_RT_FP	5' GACATGGTGACTGCTGGAAC 3'	188bp	loading control
EIN_327460_RT_RP	5' GCGACCTCGTCATCTTCTTG 3'
