# Supplementary material for: An NAD+-dependent novel transcription factor controls stage conversion in Entamoeba
Source: eLife. 2018 Oct 30;7:e37912. doi: 10.7554/eLife.37912 (PMC6207428; doi:10.7554/eLife.37912)
Supplement: Figure 2—source data 1. — Mass spectrometry was performed on three paired samples (ERM-WT and ERM-core). In one experiment, ERM-WT with trophozoite nuclear extract was used as a second control. The cut-off criteria: minimum protein, 95%; minimum number of peptides, 1; minimum peptide, 95% were used for analysis. All the proteins identified are listed with Gene ID, spectral count and fold change (Excel file). [file elife-37912-fig2-data1.xlsx]

## Sheet: Mass spec 
Figure 2- Source data 1: Proteins identified from three independent mass-spec experiments.
			Set-1		Set-2		Set-3			Fold Change ERM-WT Vs ERM_Core
Gene ID	Identified Proteins (824)	Molecular Weight (kDa)	ERM_Core_Set-1	ERM-WT_Set-1	ERM_Core_Set-2	ERM_WT_Set-2	ERM_Core_Set-3	ERM_WT_Set-3	ERM_WT_Troph_Set-3	Fold Set-1	Fold Set-2	Fold Set-3	Fold Set-3TROPH
EIN_003110	hypothetical protein	46.276	3	3	NaN	NaN	9	3	9	1	#VALUE!	0.333333	0.333333
EIN_004490	hypothetical protein	18.552	NaN	NaN	NaN	NaN	NaN	NaN	2	#VALUE!	#VALUE!	#VALUE!	#VALUE!
EIN_004920	hypothetical protein	25.367	7	6	NaN	NaN	NaN	NaN	1	0.857143	#VALUE!	#VALUE!	#VALUE!
EIN_004930	superoxide dismutase, putative	21.792	NaN	NaN	6	5	NaN	NaN	3	#VALUE!	0.833333	#VALUE!	#VALUE!
EIN_005670	hypothetical protein	25.148	NaN	NaN	NaN	NaN	NaN	NaN	2	#VALUE!	#VALUE!	#VALUE!	#VALUE!
EIN_005800	60S ribosomal protein L27-A, putative	15.636	NaN	NaN	NaN	NaN	1	NaN	2	#VALUE!	#VALUE!	#VALUE!	#VALUE!
EIN_011870	hypothetical protein	79.877	8	8	4	2	6	13	9	1	0.5	2.16667	1.44444
EIN_014650	hypothetical protein	12.821	NaN	NaN	3	NaN	27	17	21	#VALUE!	#VALUE!	0.62963	0.809524
EIN_015010	hypothetical protein	68.905	NaN	NaN	NaN	NaN	4	NaN	9	#VALUE!	#VALUE!	#VALUE!	#VALUE!
EIN_015020	hypothetical protein	23.106	NaN	NaN	NaN	NaN	14	NaN	3	#VALUE!	#VALUE!	#VALUE!	#VALUE!
EIN_015030	thioredoxin, putative	9.611	NaN	NaN	NaN	1	NaN	NaN	NaN	#VALUE!	#VALUE!	#VALUE!	#VALUE!
EIN_015160	F-actin-capping protein subunit alpha, putative	31.507	38	38	88	83	87	245	79	1	0.943182	2.81609	3.10127
EIN_015380	sphingomyelin phosphodiesterase, putative	46.657	4	8	10	3	NaN	15	NaN	2	0.3	#VALUE!	#VALUE!
EIN_015400	hypothetical protein	25.901	1	1	2	2	5	7	7	1	1	1.4	1
EIN_015410	DNA polymerase delta small subunit, putative	44.912	NaN	NaN	NaN	3	13	2	9	#VALUE!	#VALUE!	0.153846	0.222222
EIN_015430	2-alkenal reductase, putative	17.741	NaN	NaN	NaN	NaN	15	NaN	19	#VALUE!	#VALUE!	#VALUE!	#VALUE!
EIN_015450	hypothetical protein	45.543	NaN	1	NaN	NaN	4	2	4	#VALUE!	#VALUE!	0.5	0.5
EIN_015480	hypothetical protein	53.093	NaN	NaN	NaN	NaN	3	NaN	NaN	#VALUE!	#VALUE!	#VALUE!	#VALUE!
EIN_015930	deoxyguanosine kinase, putative	25.098	12	17	NaN	NaN	19	11	16	1.41667	#VALUE!	0.578947	0.6875
EIN_016080	tyrosine protein kinase, putative	78.753	NaN	NaN	NaN	NaN	31	NaN	31	#VALUE!	#VALUE!	#VALUE!	#VALUE!
EIN_016250	lim domain, putative	35.186	NaN	NaN	NaN	NaN	NaN	NaN	2	#VALUE!	#VALUE!	#VALUE!	#VALUE!
EIN_016260	hypothetical protein	36.829	NaN	1	NaN	NaN	NaN	NaN	NaN	#VALUE!	#VALUE!	#VALUE!	#VALUE!
EIN_016280	hypothetical protein	26.827	NaN	NaN	NaN	NaN	NaN	1	NaN	#VALUE!	#VALUE!	#VALUE!	#VALUE!
EIN_016300	tyrosine protein phosphatase non-receptor type 61F, putative	45.948	NaN	1	NaN	NaN	2	NaN	NaN	#VALUE!	#VALUE!	#VALUE!	#VALUE!
EIN_016620	60S ribosomal protein L23, putative	15.2	NaN	NaN	NaN	NaN	NaN	2	NaN	#VALUE!	#VALUE!	#VALUE!	#VALUE!
EIN_016920	thioredoxin, putative	11.501	NaN	NaN	NaN	NaN	NaN	3	NaN	#VALUE!	#VALUE!	#VALUE!	#VALUE!
EIN_017220	cysteine proteinase 2 precursor, putative	33.736	NaN	NaN	6	NaN	NaN	NaN	NaN	#VALUE!	#VALUE!	#VALUE!	#VALUE!
EIN_017440	hypothetical protein	29.75	NaN	NaN	NaN	4	NaN	NaN	NaN	#VALUE!	#VALUE!	#VALUE!	#VALUE!
EIN_017600	hypothetical protein	53.173	NaN	NaN	NaN	NaN	8	NaN	10	#VALUE!	#VALUE!	#VALUE!	#VALUE!
EIN_018200	F-actin-capping protein subunit alpha-2, putative	30.52	1	NaN	NaN	NaN	NaN	NaN	NaN	#VALUE!	#VALUE!	#VALUE!	#VALUE!
EIN_018350	rab11, putative	25.366	NaN	NaN	NaN	NaN	4	5	5	#VALUE!	#VALUE!	1.25	1
EIN_018580	malate dehydrogenase, putative	39.456	NaN	NaN	NaN	NaN	17	NaN	21	#VALUE!	#VALUE!	#VALUE!	#VALUE!
EIN_018650	cysteine desulfurase, putative	42.905	NaN	NaN	NaN	NaN	36	NaN	49	#VALUE!	#VALUE!	#VALUE!	#VALUE!
EIN_018680	hypothetical protein	55.457	NaN	1	2	2	11	14	8	#VALUE!	1	1.27273	1.75
EIN_018820	hypothetical protein	35.6	NaN	NaN	NaN	NaN	1	NaN	NaN	#VALUE!	#VALUE!	#VALUE!	#VALUE!
EIN_019940	hypothetical protein	22.897	NaN	NaN	NaN	NaN	NaN	1	NaN	#VALUE!	#VALUE!	#VALUE!	#VALUE!
EIN_020090	hypothetical protein	16.377	1	2	NaN	NaN	NaN	NaN	NaN	2	#VALUE!	#VALUE!	#VALUE!
EIN_020100	rab17, putative	23.393	11	16	NaN	NaN	31	32	18	1.45455	#VALUE!	1.03226	1.77778
EIN_020120	Glia maturation factor beta, putative	15.812	NaN	NaN	NaN	NaN	12	NaN	19	#VALUE!	#VALUE!	#VALUE!	#VALUE!
EIN_020720	hypothetical protein	17.019	2	NaN	NaN	NaN	NaN	NaN	NaN	#VALUE!	#VALUE!	#VALUE!	#VALUE!
EIN_022250	asparagine synthetase, putative	8.695	NaN	NaN	NaN	NaN	NaN	2	NaN	#VALUE!	#VALUE!	#VALUE!	#VALUE!
EIN_022360	asparagine synthetase, putative	21.017	9	9	NaN	NaN	41	69	33	1	#VALUE!	1.68293	2.09091
EIN_022370	hypothetical protein	47.346	1	2	NaN	NaN	7	4	3	2	#VALUE!	0.571429	1.33333
EIN_022550	hypothetical protein	36.35	1	4	NaN	NaN	NaN	NaN	NaN	4	#VALUE!	#VALUE!	#VALUE!
EIN_023810	hypothetical protein	31.592	1	NaN	NaN	NaN	NaN	NaN	NaN	#VALUE!	#VALUE!	#VALUE!	#VALUE!
EIN_024000	hypothetical protein	28.372	NaN	1	2	3	1	2	2	#VALUE!	1.5	2	1
EIN_025480	hypothetical protein	25.041	2	1	NaN	NaN	NaN	NaN	NaN	0.5	#VALUE!	#VALUE!	#VALUE!
EIN_025800	phosphatidylinositol-4-phosphate 5-kinase, putative	83.014	NaN	NaN	4	NaN	NaN	NaN	NaN	#VALUE!	#VALUE!	#VALUE!	#VALUE!
EIN_025810	hypothetical protein	20.253	3	4	2	2	3	10	NaN	1.33333	1	3.33333	#VALUE!
EIN_025830	nucleoside diphosphate kinase, putative	23.595	NaN	NaN	NaN	NaN	NaN	1	2	#VALUE!	#VALUE!	#VALUE!	0.5
EIN_025910	nep1, putative	20.253	NaN	NaN	NaN	NaN	NaN	NaN	1	#VALUE!	#VALUE!	#VALUE!	#VALUE!
EIN_025980	UMP-CMP kinase, putative	23.595	1	NaN	NaN	NaN	17	7	13	#VALUE!	#VALUE!	0.411765	0.538462
EIN_026590	deoxyhypusine synthase, putative	25.325	NaN	NaN	NaN	NaN	NaN	3	1	#VALUE!	#VALUE!	#VALUE!	3
EIN_026780	ribosome biogenesis protein BMS1, putative	21.713	17	22	8	10	33	33	24	1.29412	1.25	1	1.375
EIN_026790	hypothetical protein	36.917	12	10	NaN	1	50	25	55	0.833333	#VALUE!	0.5	0.454545
EIN_026850	hypothetical protein	117.537	4	3	16	7	21	47	14	0.75	0.4375	2.2381	3.35714
EIN_026870	hypothetical protein	66.369	NaN	NaN	NaN	NaN	2	NaN	12	#VALUE!	#VALUE!	#VALUE!	#VALUE!
EIN_026900	RAB GDP-dissociation inhibitor, putative	12.921	NaN	NaN	NaN	NaN	7	NaN	12	#VALUE!	#VALUE!	#VALUE!	#VALUE!
EIN_026920	hypothetical protein	41.7	NaN	NaN	NaN	NaN	NaN	2	NaN	#VALUE!	#VALUE!	#VALUE!	#VALUE!
EIN_026920	hypothetical protein	55.584	NaN	NaN	NaN	NaN	1	7	NaN	#VALUE!	#VALUE!	7	#VALUE!
EIN_026930	GTP-binding nuclear protein ran-1, putative	28.488	NaN	NaN	NaN	NaN	NaN	1	4	#VALUE!	#VALUE!	#VALUE!	0.25
EIN_030740	hypothetical protein	24.994	NaN	1	NaN	NaN	NaN	6	NaN	#VALUE!	#VALUE!	#VALUE!	#VALUE!
EIN_030900	zinc finger protein zpr1, putative	28.151	NaN	NaN	NaN	NaN	11	NaN	9	#VALUE!	#VALUE!	#VALUE!	#VALUE!
EIN_031630	Amoebiasin-1, putative	51.502	1	1	NaN	NaN	NaN	NaN	5	1	#VALUE!	#VALUE!	#VALUE!
EIN_031890	hypothetical protein	11.122	NaN	NaN	NaN	NaN	4	12	NaN	#VALUE!	#VALUE!	3	#VALUE!
EIN_032040	Rho/RAC guanine nucleotide exchange factor, putative	20.208	NaN	NaN	3	2	NaN	NaN	NaN	#VALUE!	0.666667	#VALUE!	#VALUE!
EIN_032050	hypothetical protein	97.661	NaN	1	NaN	NaN	NaN	11	NaN	#VALUE!	#VALUE!	#VALUE!	#VALUE!
EIN_032570	GTP-binding protein YPT1, putative	76.797	NaN	NaN	NaN	NaN	1	NaN	1	#VALUE!	#VALUE!	#VALUE!	#VALUE!
EIN_032580	BR serine/threonine protein kinase, putative	23.382	NaN	NaN	NaN	NaN	NaN	NaN	4	#VALUE!	#VALUE!	#VALUE!	#VALUE!
EIN_033810	guanine nucleotide exchange factor, putative	61.072	NaN	NaN	NaN	NaN	2	8	5	#VALUE!	#VALUE!	4	1.6
EIN_033920	hypothetical protein	47.328	NaN	NaN	NaN	NaN	2	2	2	#VALUE!	#VALUE!	1	1
EIN_033960	hypothetical protein	12.69	NaN	NaN	NaN	NaN	15	NaN	12	#VALUE!	#VALUE!	#VALUE!	#VALUE!
EIN_034070	thiamine pyrophosphokinase, putative	132.912	NaN	1	NaN	NaN	3	1	3	#VALUE!	#VALUE!	0.333333	0.333333
EIN_034090	elongation factor 1-beta, putative	24.608	3	3	2	NaN	7	6	6	1	#VALUE!	0.857143	1
EIN_034090	elongation factor 1-beta, putative	13.958	NaN	NaN	NaN	NaN	1	NaN	NaN	#VALUE!	#VALUE!	#VALUE!	#VALUE!
EIN_034100	hypothetical protein	27.19	NaN	NaN	NaN	NaN	NaN	NaN	2	#VALUE!	#VALUE!	#VALUE!	#VALUE!
EIN_034120	hypothetical protein	31.36	NaN	1	NaN	NaN	NaN	NaN	NaN	#VALUE!	#VALUE!	#VALUE!	#VALUE!
EIN_034150	hypothetical protein	26.706	5	5	NaN	1	8	18	8	1	#VALUE!	2.25	2.25
EIN_035700	hypothetical protein	28.56	7	9	13	4	NaN	8	NaN	1.28571	0.307692	#VALUE!	#VALUE!
EIN_035830	tyrosine kinase, putative	13.48	4	2	NaN	NaN	8	7	5	0.5	#VALUE!	0.875	1.4
EIN_039570	protein serine/threonine kinase, putative	193.37	NaN	NaN	NaN	NaN	NaN	3	NaN	#VALUE!	#VALUE!	#VALUE!	#VALUE!
EIN_040850	hypothetical protein	71.574	NaN	NaN	NaN	NaN	NaN	NaN	5	#VALUE!	#VALUE!	#VALUE!	#VALUE!
EIN_043190	actin, putative	40.466	NaN	NaN	1	NaN	NaN	NaN	NaN	#VALUE!	#VALUE!	#VALUE!	#VALUE!
EIN_043770	hypothetical protein	74.694	1	NaN	NaN	NaN	6	NaN	10	#VALUE!	#VALUE!	#VALUE!	#VALUE!
EIN_043930	eukaryotic translation initiation factor 4E, putative	20.826	5	4	8	2	8	19	4	0.8	0.25	2.375	4.75
EIN_044020	nucleotide-binding protein, putative	35.529	NaN	NaN	NaN	NaN	3	1	2	#VALUE!	#VALUE!	0.333333	0.5
EIN_044290	axoneme-associated protein mst101, putative	262.836	5	4	NaN	NaN	3	NaN	NaN	0.8	#VALUE!	#VALUE!	#VALUE!
EIN_044440	Maintenance of ploidy protein mob1, putative	25.058	NaN	1	NaN	NaN	5	5	3	#VALUE!	#VALUE!	1	1.66667
EIN_044540	coactosin, putative	16.566	46	43	14	21	61	114	44	0.934783	1.5	1.86885	2.59091
EIN_046450	hypothetical protein	47.193	NaN	NaN	NaN	NaN	10	NaN	11	#VALUE!	#VALUE!	#VALUE!	#VALUE!
EIN_046990	FK506-binding protein 2 precursor, putative	18.116	1	1	NaN	NaN	NaN	NaN	NaN	1	#VALUE!	#VALUE!	#VALUE!
EIN_047180	protein hypA, putative	109.235	NaN	NaN	NaN	NaN	51	NaN	49	#VALUE!	#VALUE!	#VALUE!	#VALUE!
EIN_047360	oxysterol-binding protein, putative	52.191	NaN	NaN	NaN	NaN	27	NaN	21	#VALUE!	#VALUE!	#VALUE!	#VALUE!
EIN_047520	serine/threonine protein phosphatase 2B catalytic subunit A2, putative	43.193	NaN	NaN	NaN	NaN	NaN	NaN	1	#VALUE!	#VALUE!	#VALUE!	#VALUE!
EIN_047750	hypothetical protein	109.175	8	8	5	NaN	3	14	5	1	#VALUE!	4.66667	2.8
EIN_048170	copine, putative	27.991	2	1	2	3	3	2	5	0.5	1.5	0.666667	0.4
EIN_048190	60S ribosomal protein L30-3, putative	11.582	NaN	1	NaN	NaN	NaN	NaN	1	#VALUE!	#VALUE!	#VALUE!	#VALUE!
EIN_049960	hypothetical protein	34.687	NaN	NaN	NaN	NaN	NaN	NaN	5	#VALUE!	#VALUE!	#VALUE!	#VALUE!
EIN_050180	serine/threonine protein phosphatase 2B catalytic subunit, putative	59.847	NaN	2	NaN	1	15	11	8	#VALUE!	#VALUE!	0.733333	1.375
EIN_051290	hypothetical protein	49.791	NaN	NaN	1	NaN	NaN	NaN	NaN	#VALUE!	#VALUE!	#VALUE!	#VALUE!
EIN_051660	alcohol dehydrogenase, putative	38.541	NaN	NaN	NaN	NaN	1	NaN	4	#VALUE!	#VALUE!	#VALUE!	#VALUE!
EIN_051890	hypothetical protein	19.1	NaN	NaN	NaN	NaN	1	NaN	1	#VALUE!	#VALUE!	#VALUE!	#VALUE!
EIN_051920	triadin, putative	72.505	4	5	NaN	NaN	2	1	NaN	1.25	#VALUE!	0.5	#VALUE!
EIN_052250	hypothetical protein	76.935	8	1	NaN	NaN	10	19	6	0.125	#VALUE!	1.9	3.16667
EIN_052330	purine nucleoside phosphorylase, putative	35.015	NaN	NaN	NaN	NaN	26	4	20	#VALUE!	#VALUE!	0.153846	0.2
EIN_052400	myosin, essential light chain, putative	16.889	13	15	3	1	NaN	NaN	NaN	1.15385	0.333333	#VALUE!	#VALUE!
EIN_052530	hypothetical protein	16.591	5	8	12	3	20	31	17	1.6	0.25	1.55	1.82353
EIN_052540	hypothetical protein	45.713	NaN	2	NaN	NaN	32	3	29	#VALUE!	#VALUE!	0.09375	0.103448
EIN_052610	hypothetical protein	34.58	NaN	NaN	NaN	NaN	1	5	NaN	#VALUE!	#VALUE!	5	#VALUE!
EIN_052750	RAB GDP/GTP exchange factor, putative	68.885	2	3	NaN	NaN	NaN	NaN	NaN	1.5	#VALUE!	#VALUE!	#VALUE!
EIN_053620	hypothetical protein	32.377	NaN	NaN	NaN	NaN	3	NaN	2	#VALUE!	#VALUE!	#VALUE!	#VALUE!
EIN_054210	monoglyceride lipase, putative	31.929	NaN	NaN	NaN	1	NaN	NaN	NaN	#VALUE!	#VALUE!	#VALUE!	#VALUE!
EIN_054230	actin, putative	42.062	NaN	NaN	NaN	NaN	NaN	NaN	1	#VALUE!	#VALUE!	#VALUE!	#VALUE!
EIN_054240	hypothetical protein	67.942	NaN	NaN	NaN	NaN	NaN	NaN	2	#VALUE!	#VALUE!	#VALUE!	#VALUE!
EIN_054250	ubiquitin-conjugating enzyme E2, putative	17.527	NaN	NaN	NaN	NaN	5	2	5	#VALUE!	#VALUE!	0.4	0.4
EIN_054400	hypothetical protein	79.977	NaN	NaN	NaN	NaN	2	NaN	2	#VALUE!	#VALUE!	#VALUE!	#VALUE!
EIN_054420	alpha-amylase, putative	68.974	NaN	NaN	NaN	NaN	NaN	NaN	3	#VALUE!	#VALUE!	#VALUE!	#VALUE!
EIN_054480	2,3-bisphosphoglycerate-independent phosphoglycerate mutase, putative	62.091	NaN	NaN	NaN	NaN	66	NaN	82	#VALUE!	#VALUE!	#VALUE!	#VALUE!
EIN_054570	40S ribosomal protein S8, putative	28.436	NaN	NaN	4	NaN	8	NaN	4	#VALUE!	#VALUE!	#VALUE!	#VALUE!
EIN_054600	hypothetical protein	58.038	NaN	NaN	NaN	NaN	NaN	NaN	3	#VALUE!	#VALUE!	#VALUE!	#VALUE!
EIN_054620	proteasome subunit alpha type-7, putative	27.478	NaN	NaN	NaN	NaN	2	NaN	1	#VALUE!	#VALUE!	#VALUE!	#VALUE!
EIN_054700	thioredoxin reductase, putative	33.692	NaN	NaN	NaN	NaN	2	NaN	NaN	#VALUE!	#VALUE!	#VALUE!	#VALUE!
EIN_054970	WD repeat-containing protein, putative	40.699	2	2	2	NaN	6	20	11	1	#VALUE!	3.33333	1.81818
EIN_055500	hypothetical protein	65.506	NaN	NaN	NaN	NaN	NaN	NaN	1	#VALUE!	#VALUE!	#VALUE!	#VALUE!
EIN_055880	50S ribosomal protein L12P, putative	11.498	1	1	2	NaN	3	3	2	1	#VALUE!	1	1.5
EIN_055940	calmodulin-1/4, putative	27.359	NaN	NaN	NaN	NaN	2	NaN	2	#VALUE!	#VALUE!	#VALUE!	#VALUE!
EIN_056320	hypothetical protein	20.697	4	3	3	NaN	NaN	2	NaN	0.75	#VALUE!	#VALUE!	#VALUE!
EIN_056360	hypothetical protein	29.582	NaN	NaN	NaN	NaN	4	NaN	10	#VALUE!	#VALUE!	#VALUE!	#VALUE!
EIN_056440	serine-threonine protein kinase, putative	68.703	16	15	21	15	13	48	6	0.9375	0.714286	3.69231	8
EIN_056550	tubulin gamma chain, putative	51.978	NaN	NaN	NaN	NaN	2	NaN	3	#VALUE!	#VALUE!	#VALUE!	#VALUE!
EIN_056770	hypothetical protein	53.204	NaN	NaN	NaN	NaN	1	NaN	1	#VALUE!	#VALUE!	#VALUE!	#VALUE!
EIN_056780	hypothetical protein	21.799	NaN	2	NaN	NaN	NaN	NaN	NaN	#VALUE!	#VALUE!	#VALUE!	#VALUE!
EIN_056790	ankyrin repeat-containing protein C6C3.08, putative	28.031	NaN	NaN	NaN	NaN	2	NaN	3	#VALUE!	#VALUE!	#VALUE!	#VALUE!
EIN_056830	myosin heavy chain, clone, putative	94.544	NaN	NaN	NaN	NaN	4	NaN	4	#VALUE!	#VALUE!	#VALUE!	#VALUE!
EIN_056860	hypothetical protein	15.504	NaN	2	NaN	NaN	NaN	NaN	NaN	#VALUE!	#VALUE!	#VALUE!	#VALUE!
EIN_057090	hypothetical protein	46.211	NaN	NaN	NaN	NaN	2	NaN	5	#VALUE!	#VALUE!	#VALUE!	#VALUE!
EIN_057320	hypothetical protein	20.739	NaN	2	NaN	NaN	NaN	NaN	NaN	#VALUE!	#VALUE!	#VALUE!	#VALUE!
EIN_057620	hypothetical protein	46.596	1	NaN	NaN	NaN	NaN	NaN	NaN	#VALUE!	#VALUE!	#VALUE!	#VALUE!
EIN_057650	hypothetical protein	41.648	NaN	1	NaN	NaN	NaN	NaN	NaN	#VALUE!	#VALUE!	#VALUE!	#VALUE!
EIN_057690	hypothetical protein	45.814	NaN	NaN	NaN	NaN	NaN	NaN	1	#VALUE!	#VALUE!	#VALUE!	#VALUE!
EIN_057740	29 kDa ribonucleoprotein, putative	28.348	13	12	19	16	45	37	41	0.923077	0.842105	0.822222	0.902439
EIN_057920	cysteine proteinase 3 precursor, putative	34.299	2	2	NaN	NaN	8	4	8	1	#VALUE!	0.5	0.5
EIN_058010	hypothetical protein	13.837	1	2	2	NaN	1	4	NaN	2	#VALUE!	4	#VALUE!
EIN_058560	zinc transporter, putative	33.39	NaN	1	NaN	NaN	NaN	NaN	NaN	#VALUE!	#VALUE!	#VALUE!	#VALUE!
EIN_058580	40S ribosomal protein S15A, putative	14.661	NaN	NaN	NaN	NaN	1	NaN	NaN	#VALUE!	#VALUE!	#VALUE!	#VALUE!
EIN_058650	hypothetical protein	32.519	NaN	NaN	NaN	NaN	NaN	1	4	#VALUE!	#VALUE!	#VALUE!	0.25
EIN_058660	hypothetical protein	73.714	NaN	NaN	NaN	NaN	NaN	2	3	#VALUE!	#VALUE!	#VALUE!	0.666667
EIN_058680	hypothetical protein	42.185	NaN	NaN	NaN	NaN	NaN	2	NaN	#VALUE!	#VALUE!	#VALUE!	#VALUE!
EIN_058710	hypothetical protein	50.73	NaN	1	NaN	NaN	10	22	13	#VALUE!	#VALUE!	2.2	1.69231
EIN_059010	hypothetical protein	43.109	NaN	NaN	NaN	NaN	1	3	1	#VALUE!	#VALUE!	3	3
EIN_059070	mitogen-activated protein kinase, putative	40.11	5	4	5	10	44	45	34	0.8	2	1.02273	1.32353
EIN_059070	mitogen-activated protein kinase, putative	40.11	5	7	12	2	26	57	36	1.4	0.166667	2.19231	1.58333
EIN_059090	hypothetical protein	14.599	2	4	NaN	NaN	1	9	NaN	2	#VALUE!	9	#VALUE!
EIN_059330	hypothetical protein	174.066	NaN	NaN	NaN	NaN	NaN	NaN	4	#VALUE!	#VALUE!	#VALUE!	#VALUE!
EIN_059460	hypothetical protein	40.809	NaN	NaN	NaN	1	NaN	NaN	NaN	#VALUE!	#VALUE!	#VALUE!	#VALUE!
EIN_059480	grainin, putative	75.946	4	7	NaN	NaN	NaN	4	NaN	1.75	#VALUE!	#VALUE!	#VALUE!
EIN_059500	hypothetical protein	31.43	NaN	NaN	NaN	NaN	NaN	1	NaN	#VALUE!	#VALUE!	#VALUE!	#VALUE!
EIN_059630	mRNA-capping enzyme subunit alpha, putative	74.205	1	NaN	NaN	NaN	NaN	NaN	NaN	#VALUE!	#VALUE!	#VALUE!	#VALUE!
EIN_059830	FK506-binding protein, putative	42.434	NaN	NaN	NaN	NaN	19	6	17	#VALUE!	#VALUE!	0.315789	0.352941
EIN_059850	protein kinase domain containing protein	61.853	NaN	NaN	NaN	NaN	NaN	3	NaN	#VALUE!	#VALUE!	#VALUE!	#VALUE!
EIN_060100	hypothetical protein	51.029	NaN	NaN	NaN	NaN	6	1	3	#VALUE!	#VALUE!	0.166667	0.333333
EIN_060520	hypothetical protein	37.537	NaN	NaN	NaN	NaN	NaN	NaN	3	#VALUE!	#VALUE!	#VALUE!	#VALUE!
EIN_060640	heat stress transcription factor A-9, putative	23.97	NaN	NaN	NaN	NaN	3	NaN	NaN	#VALUE!	#VALUE!	#VALUE!	#VALUE!
EIN_060680	hypothetical protein	35.598	NaN	NaN	NaN	NaN	7	NaN	NaN	#VALUE!	#VALUE!	#VALUE!	#VALUE!
EIN_060820	14-3-3 protein	19.467	30	35	79	45	31	113	22	1.16667	0.56962	3.64516	5.13636
EIN_061090	Erythronate-4-phosphate dehydrogenase, putative	32.444	15	17	NaN	1	8	NaN	3	1.13333	#VALUE!	#VALUE!	#VALUE!
EIN_061270	chaperone binding protein, putative	21.378	10	12	NaN	NaN	6	18	10	1.2	#VALUE!	3	1.8
EIN_061290	hypothetical protein	24.296	NaN	NaN	NaN	NaN	NaN	2	1	#VALUE!	#VALUE!	#VALUE!	2
EIN_063200	hypothetical protein	27.774	1	4	2	1	NaN	5	NaN	4	0.5	#VALUE!	#VALUE!
EIN_064260	hypothetical protein	42.091	NaN	NaN	NaN	NaN	NaN	2	NaN	#VALUE!	#VALUE!	#VALUE!	#VALUE!
EIN_064480	hypothetical protein	53.704	NaN	NaN	NaN	NaN	NaN	1	NaN	#VALUE!	#VALUE!	#VALUE!	#VALUE!
EIN_064730	hexokinase, putative	49.293	NaN	NaN	3	2	4	NaN	NaN	#VALUE!	0.666667	#VALUE!	#VALUE!
EIN_064740	biotin protein ligase, putative	27.532	NaN	NaN	NaN	NaN	NaN	1	NaN	#VALUE!	#VALUE!	#VALUE!	#VALUE!
EIN_064790	adenylate kinase, putative	21.646	NaN	NaN	NaN	NaN	2	9	5	#VALUE!	#VALUE!	4.5	1.8
EIN_065140	ubiquitin fusion degradation protein, putative	53.062	2	4	NaN	1	9	3	9	2	#VALUE!	0.333333	0.333333
EIN_065180	26S proteasome non-ATPase regulatory subunit, putative	19.268	NaN	NaN	NaN	NaN	NaN	NaN	2	#VALUE!	#VALUE!	#VALUE!	#VALUE!
EIN_065250	hypothetical protein	17.736	1	2	NaN	NaN	NaN	NaN	NaN	2	#VALUE!	#VALUE!	#VALUE!
EIN_066090	hypothetical protein	43.295	NaN	NaN	NaN	NaN	1	NaN	NaN	#VALUE!	#VALUE!	#VALUE!	#VALUE!
EIN_066100	maintenance of killer 16 protein, putative	31.389	1	NaN	NaN	NaN	5	NaN	8	#VALUE!	#VALUE!	#VALUE!	#VALUE!
EIN_071350	hypothetical protein	26.575	2	1	NaN	NaN	NaN	7	NaN	0.5	#VALUE!	#VALUE!	#VALUE!
EIN_074320	hypothetical protein	169.159	NaN	NaN	NaN	2	NaN	NaN	NaN	#VALUE!	#VALUE!	#VALUE!	#VALUE!
EIN_074340	40S ribosomal protein S12, putative	16.045	8	9	9	5	5	13	7	1.125	0.555556	2.6	1.85714
EIN_076140	Rho GTPase, putative	22.696	NaN	NaN	NaN	NaN	NaN	1	NaN	#VALUE!	#VALUE!	#VALUE!	#VALUE!
EIN_076140	Rho GTPase, putative	22.696	NaN	NaN	3	NaN	NaN	NaN	NaN	#VALUE!	#VALUE!	#VALUE!	#VALUE!
EIN_078970	serine/threonine protein phosphatase 2B catalytic subunit gamma isoform, putative	59.93	NaN	NaN	NaN	NaN	NaN	NaN	1	#VALUE!	#VALUE!	#VALUE!	#VALUE!
EIN_079000	FACT complex subunit SSRP1-A, putative	42.178	14	23	37	35	5	18	8	1.64286	0.945946	3.6	2.25
EIN_079020	hypothetical protein	18.306	NaN	NaN	NaN	NaN	2	NaN	NaN	#VALUE!	#VALUE!	#VALUE!	#VALUE!
EIN_079810	3-5 exonuclease, putative	38.668	NaN	2	NaN	NaN	4	5	3	#VALUE!	#VALUE!	1.25	1.66667
EIN_079830	hypothetical protein	14.33	NaN	NaN	NaN	NaN	NaN	NaN	2	#VALUE!	#VALUE!	#VALUE!	#VALUE!
EIN_080010	threonine dehydratase catabolic, putative	46.554	NaN	NaN	NaN	NaN	NaN	NaN	1	#VALUE!	#VALUE!	#VALUE!	#VALUE!
EIN_080040	coactosin, putative	16.627	9	12	24	14	18	34	14	1.33333	0.583333	1.88889	2.42857
EIN_080130	trichome differentiation protein GL1, putative	19.424	NaN	NaN	NaN	1	NaN	NaN	NaN	#VALUE!	#VALUE!	#VALUE!	#VALUE!
EIN_080740	hypothetical protein	28.803	8	NaN	NaN	NaN	NaN	NaN	NaN	#VALUE!	#VALUE!	#VALUE!	#VALUE!
EIN_080780	hypothetical protein	161.967	1	NaN	NaN	NaN	NaN	NaN	NaN	#VALUE!	#VALUE!	#VALUE!	#VALUE!
EIN_080870	hypothetical protein	45.326	3	NaN	NaN	NaN	1	NaN	1	#VALUE!	#VALUE!	#VALUE!	#VALUE!
EIN_080970	hypothetical protein	20.751	NaN	NaN	4	NaN	20	12	19	#VALUE!	#VALUE!	0.6	0.631579
EIN_081510	hypothetical protein	36.582	NaN	NaN	2	5	24	4	22	#VALUE!	2.5	0.166667	0.181818
EIN_081640	hypothetical protein	38.409	NaN	NaN	NaN	NaN	3	NaN	5	#VALUE!	#VALUE!	#VALUE!	#VALUE!
EIN_081650	geranylgeranyl transferase type-2 subunit beta, putative	35.424	NaN	NaN	NaN	NaN	13	NaN	10	#VALUE!	#VALUE!	#VALUE!	#VALUE!
EIN_082600	protein disulfide-isomerase precursor, putative	63.592	NaN	NaN	NaN	3	29	NaN	53	#VALUE!	#VALUE!	#VALUE!	#VALUE!
EIN_082970	hypothetical protein	56.214	17	17	12	7	36	33	44	1	0.583333	0.916667	0.75
EIN_083060	nucleolar protein nop56, putative	59.847	29	30	14	12	22	57	27	1.03448	0.857143	2.59091	2.11111
EIN_083080	hypothetical protein	37.952	NaN	NaN	NaN	NaN	11	NaN	15	#VALUE!	#VALUE!	#VALUE!	#VALUE!
EIN_083100	hypothetical protein	29.568	NaN	1	NaN	2	2	5	2	#VALUE!	#VALUE!	2.5	2.5
EIN_083660	myosin light chain kinase, putative	67.413	74	71	307	198	103	466	86	0.959459	0.644951	4.52427	5.4186
EIN_083700	ornithine decarboxylase, putative	46.297	NaN	NaN	NaN	NaN	9	3	5	#VALUE!	#VALUE!	0.333333	0.6
EIN_083730	developmentally-regulated GTP-binding protein, putative	41.084	NaN	NaN	NaN	NaN	NaN	2	NaN	#VALUE!	#VALUE!	#VALUE!	#VALUE!
EIN_083740	hypothetical protein	22.583	NaN	9	2	NaN	3	11	NaN	#VALUE!	#VALUE!	3.66667	#VALUE!
EIN_083800	hypothetical protein	43.265	1	1	NaN	NaN	3	25	4	1	#VALUE!	8.33333	6.25
EIN_084160	ubiquitin-conjugating enzyme E2 D1, putative	16.871	NaN	NaN	NaN	NaN	NaN	NaN	2	#VALUE!	#VALUE!	#VALUE!	#VALUE!
EIN_084640	hypothetical protein	11.957	NaN	NaN	NaN	NaN	2	6	4	#VALUE!	#VALUE!	3	1.5
EIN_084770	DTDP-glucose 4,6-dehydratase, putative	38.547	NaN	NaN	NaN	NaN	14	NaN	13	#VALUE!	#VALUE!	#VALUE!	#VALUE!
EIN_085060	WD repeat-containing protein, putative	34.95	NaN	NaN	NaN	NaN	NaN	NaN	2	#VALUE!	#VALUE!	#VALUE!	#VALUE!
EIN_085270	serine/threonine protein phosphatase 2A 65 kDa regulatory subunit A beta isoform, putative	70.083	NaN	NaN	NaN	NaN	1	NaN	1	#VALUE!	#VALUE!	#VALUE!	#VALUE!
EIN_085640	hypothetical protein	44.242	NaN	NaN	NaN	NaN	1	1	NaN	#VALUE!	#VALUE!	1	#VALUE!
EIN_086780	60S ribosomal protein L22, putative	16.54	7	8	6	11	28	15	27	1.14286	1.83333	0.535714	0.555556
EIN_086830	hypothetical protein	29.999	1	3	NaN	NaN	NaN	5	NaN	3	#VALUE!	#VALUE!	#VALUE!
EIN_087180	rab8, putative	24.126	3	2	NaN	NaN	3	9	3	0.666667	#VALUE!	3	3
EIN_087200	hypothetical protein	28.189	NaN	NaN	NaN	NaN	3	7	2	#VALUE!	#VALUE!	2.33333	3.5
EIN_088120	hypothetical protein	32.214	NaN	2	NaN	NaN	NaN	NaN	1	#VALUE!	#VALUE!	#VALUE!	#VALUE!
EIN_092190	hypothetical protein	56.477	NaN	NaN	NaN	NaN	1	NaN	2	#VALUE!	#VALUE!	#VALUE!	#VALUE!
EIN_092210	serine/threonine protein phosphatase 2B catalytic subunit, putative	53.33	NaN	NaN	NaN	NaN	1	NaN	NaN	#VALUE!	#VALUE!	#VALUE!	#VALUE!
EIN_092630	hypothetical protein	51.482	1	1	NaN	NaN	5	10	5	1	#VALUE!	2	2
EIN_093450	hypothetical protein	30.603	13	12	12	5	18	17	17	0.923077	0.416667	0.944444	1
EIN_094120	hypothetical protein	16.162	NaN	5	10	5	17	20	14	#VALUE!	0.5	1.17647	1.42857
EIN_094760	U2 small nuclear ribonucleoprotein B'', putative	27.952	NaN	NaN	NaN	NaN	2	NaN	NaN	#VALUE!	#VALUE!	#VALUE!	#VALUE!
EIN_094770	DNA-directed RNA polymerase II 19 kD polypeptide rpb7, putative	17.649	1	NaN	NaN	2	7	NaN	5	#VALUE!	#VALUE!	#VALUE!	#VALUE!
EIN_094950	transport protein particle 22 kDa subunit, putative	22.19	NaN	NaN	NaN	NaN	NaN	NaN	3	#VALUE!	#VALUE!	#VALUE!	#VALUE!
EIN_095040	serine/threonine protein kinase ppk15, putative	67.775	NaN	NaN	1	NaN	10	14	5	#VALUE!	#VALUE!	1.4	2.8
EIN_095200	hypothetical protein	23.802	NaN	NaN	NaN	NaN	NaN	1	NaN	#VALUE!	#VALUE!	#VALUE!	#VALUE!
EIN_096050	histone deacetylase, putative	51.261	NaN	NaN	NaN	NaN	6	2	2	#VALUE!	#VALUE!	0.333333	1
EIN_096150	nucleolar complex protein, putative	70.428	NaN	NaN	NaN	NaN	13	NaN	9	#VALUE!	#VALUE!	#VALUE!	#VALUE!
EIN_096160	hypothetical protein	33.796	NaN	NaN	NaN	NaN	3	NaN	4	#VALUE!	#VALUE!	#VALUE!	#VALUE!
EIN_096240	ubiquitin carboxyl-terminal hydrolase isozyme L5, putative	35.03	NaN	NaN	NaN	NaN	1	NaN	1	#VALUE!	#VALUE!	#VALUE!	#VALUE!
EIN_096890	serine/threonine protein phosphatase 4 catalytic subunit, putative	35.945	NaN	1	NaN	NaN	NaN	3	NaN	#VALUE!	#VALUE!	#VALUE!	#VALUE!
EIN_097040	NAD-dependent deacetylase sirtuin-2, putative	43.83	NaN	NaN	NaN	2	27	4	33	#VALUE!	#VALUE!	0.148148	0.121212
EIN_097070	ankyrin repeat and ibr domain containing protein, putative	51.035	NaN	NaN	NaN	NaN	25	NaN	30	#VALUE!	#VALUE!	#VALUE!	#VALUE!
EIN_097140	programmed cell death protein, putative	23.946	8	4	7	NaN	NaN	NaN	1	0.5	#VALUE!	#VALUE!	#VALUE!
EIN_097150	peflin, putative	24.494	10	6	7	4	4	3	5	0.6	0.571429	0.75	0.6
EIN_097160	Rho GTPase, putative	11.532	2	2	NaN	NaN	1	7	1	1	#VALUE!	7	7
EIN_097170	hypothetical protein	8.199	NaN	NaN	NaN	1	NaN	1	NaN	#VALUE!	#VALUE!	#VALUE!	#VALUE!
EIN_097240	UDP-glucose 4-epimerase, putative	38.243	NaN	NaN	NaN	NaN	79	19	80	#VALUE!	#VALUE!	0.240506	0.2375
EIN_097350	UDP-glucose 4-epimerase, putative	38.277	NaN	NaN	NaN	NaN	14	NaN	17	#VALUE!	#VALUE!	#VALUE!	#VALUE!
EIN_097370	thioredoxin domain containing protein C13F5.05, putative	42.614	NaN	NaN	NaN	NaN	27	NaN	22	#VALUE!	#VALUE!	#VALUE!	#VALUE!
EIN_097770	hypothetical protein	47.734	NaN	NaN	NaN	NaN	NaN	NaN	2	#VALUE!	#VALUE!	#VALUE!	#VALUE!
EIN_097940	histone H4, putative	12.947	3	NaN	NaN	NaN	NaN	NaN	NaN	#VALUE!	#VALUE!	#VALUE!	#VALUE!
EIN_099510	hypothetical protein	19.345	2	4	NaN	NaN	4	5	3	2	#VALUE!	1.25	1.66667
EIN_104300	hypothetical protein	11.764	NaN	NaN	NaN	NaN	2	1	1	#VALUE!	#VALUE!	0.5	1
EIN_104750	hypothetical protein	14.75	28	29	26	23	8	30	12	1.03571	0.884615	3.75	2.5
EIN_107910	hypothetical protein	31.497	NaN	NaN	NaN	NaN	19	6	14	#VALUE!	#VALUE!	0.315789	0.428571
EIN_108540	hypothetical protein	37.422	NaN	NaN	NaN	NaN	2	NaN	10	#VALUE!	#VALUE!	#VALUE!	#VALUE!
EIN_108580	hypothetical protein	23.093	NaN	1	1	NaN	NaN	NaN	NaN	#VALUE!	#VALUE!	#VALUE!	#VALUE!
EIN_108920	hypothetical protein	35.433	NaN	4	12	13	4	3	1	#VALUE!	1.08333	0.75	3
EIN_109670	hypothetical protein	24.997	NaN	NaN	NaN	NaN	NaN	1	3	#VALUE!	#VALUE!	#VALUE!	0.333333
EIN_109770	heat shock transcription factor, putative	13.323	NaN	NaN	NaN	NaN	5	NaN	6	#VALUE!	#VALUE!	#VALUE!	#VALUE!
EIN_110410	hypothetical protein	23.003	NaN	NaN	NaN	NaN	6	NaN	8	#VALUE!	#VALUE!	#VALUE!	#VALUE!
EIN_110420	hypothetical protein	23.882	NaN	NaN	NaN	NaN	NaN	3	NaN	#VALUE!	#VALUE!	#VALUE!	#VALUE!
EIN_111510	hypothetical protein	63.787	2	4	NaN	NaN	1	4	NaN	2	#VALUE!	4	#VALUE!
EIN_111540	hypothetical protein	57.128	NaN	NaN	NaN	NaN	NaN	NaN	1	#VALUE!	#VALUE!	#VALUE!	#VALUE!
EIN_111550	FK506-binding protein, putative	27.694	1	3	1	NaN	9	6	7	3	#VALUE!	0.666667	0.857143
EIN_111790	hypothetical protein	38.955	NaN	1	NaN	NaN	4	2	NaN	#VALUE!	#VALUE!	0.5	#VALUE!
EIN_112840	hypothetical protein	20.526	NaN	2	NaN	NaN	NaN	4	NaN	#VALUE!	#VALUE!	#VALUE!	#VALUE!
EIN_113580	40S ribosomal protein S31, putative	15.038	1	1	3	2	2	4	2	1	0.666667	2	2
EIN_113600	hypothetical protein	16.608	NaN	NaN	NaN	NaN	NaN	NaN	3	#VALUE!	#VALUE!	#VALUE!	#VALUE!
EIN_114170	hypothetical protein	123.023	NaN	NaN	NaN	NaN	NaN	1	NaN	#VALUE!	#VALUE!	#VALUE!	#VALUE!
EIN_114950	hypothetical protein	21.601	NaN	NaN	NaN	1	NaN	2	NaN	#VALUE!	#VALUE!	#VALUE!	#VALUE!
EIN_115060	methionine sulfoxide reductase, putative	36.588	9	9	3	NaN	7	8	6	1	#VALUE!	1.14286	1.33333
EIN_118050	hypothetical protein	25.846	NaN	2	NaN	NaN	NaN	NaN	6	#VALUE!	#VALUE!	#VALUE!	#VALUE!
EIN_118070	serine-threonine protein kinase, putative	125.127	NaN	NaN	NaN	NaN	10	NaN	1	#VALUE!	#VALUE!	#VALUE!	#VALUE!
EIN_118310	hypothetical protein	41.922	NaN	NaN	NaN	NaN	NaN	5	NaN	#VALUE!	#VALUE!	#VALUE!	#VALUE!
EIN_118470	protein kinase, putative	47.467	2	1	NaN	2	56	21	35	0.5	#VALUE!	0.375	0.6
EIN_119120	actophorin, putative	15.898	3	2	NaN	NaN	1	4	NaN	0.666667	#VALUE!	4	#VALUE!
EIN_119790	hypothetical protein	57.357	NaN	NaN	3	6	44	30	52	#VALUE!	2	0.681818	0.576923
EIN_122230	profilin, putative	13.294	1	NaN	1	NaN	NaN	NaN	NaN	#VALUE!	#VALUE!	#VALUE!	#VALUE!
EIN_122240	hypothetical protein	64.269	NaN	NaN	NaN	NaN	4	NaN	8	#VALUE!	#VALUE!	#VALUE!	#VALUE!
EIN_124150	RAC GTPase, putative	21.894	NaN	NaN	NaN	NaN	2	NaN	2	#VALUE!	#VALUE!	#VALUE!	#VALUE!
EIN_129090	maf protein, putative	23.631	NaN	NaN	NaN	NaN	2	NaN	2	#VALUE!	#VALUE!	#VALUE!	#VALUE!
EIN_129190	triosephosphate isomerase, putative	27.976	NaN	4	4	NaN	NaN	NaN	2	#VALUE!	#VALUE!	#VALUE!	#VALUE!
EIN_129200	eukaryotic translation initiation factor 5A-1, putative	16.893	5	6	4	1	3	5	NaN	1.2	0.25	1.66667	#VALUE!
EIN_129230	serine/threonine protein kinase, putative	49.382	3	4	NaN	NaN	NaN	14	NaN	1.33333	#VALUE!	#VALUE!	#VALUE!
EIN_129250	hypothetical protein	20.64	NaN	NaN	NaN	NaN	NaN	2	1	#VALUE!	#VALUE!	#VALUE!	2
EIN_129370	glyceraldehyde-3-phosphate dehydrogenase, putative	35.969	4	15	6	11	65	50	69	3.75	1.83333	0.769231	0.724638
EIN_130320	LIM domaincontaining protein	16.515	NaN	NaN	NaN	NaN	3	2	2	#VALUE!	#VALUE!	0.666667	1
EIN_130740	hypothetical protein	15.095	3	2	1	NaN	34	6	33	0.666667	#VALUE!	0.176471	0.181818
EIN_132470	hypothetical protein	121.062	NaN	NaN	NaN	NaN	NaN	1	NaN	#VALUE!	#VALUE!	#VALUE!	#VALUE!
EIN_134200	hypothetical protein	31.132	NaN	NaN	NaN	NaN	17	3	21	#VALUE!	#VALUE!	0.176471	0.142857
EIN_134220	hypothetical protein	118.272	NaN	NaN	NaN	NaN	1	NaN	3	#VALUE!	#VALUE!	#VALUE!	#VALUE!
EIN_134250	oligopeptidase A, putative	78.776	NaN	NaN	NaN	NaN	5	NaN	NaN	#VALUE!	#VALUE!	#VALUE!	#VALUE!
EIN_134260	hypothetical protein	25.612	NaN	NaN	NaN	NaN	2	2	1	#VALUE!	#VALUE!	1	2
EIN_134830	glutamine synthetase, putative	16.718	NaN	NaN	NaN	NaN	1	NaN	1	#VALUE!	#VALUE!	#VALUE!	#VALUE!
EIN_134950	40S ribosomal protein S17-B, putative	13.463	1	4	1	NaN	8	13	5	4	#VALUE!	1.625	2.6
EIN_135130	hypothetical protein	47.809	1	5	2	NaN	6	7	7	5	#VALUE!	1.16667	1
EIN_135220	glycine-rich RNA-binding protein, putative	43.431	NaN	NaN	NaN	NaN	1	NaN	NaN	#VALUE!	#VALUE!	#VALUE!	#VALUE!
EIN_135620	ethanolamine-phosphate cytidylyltransferase, putative	39.234	NaN	NaN	NaN	NaN	5	NaN	4	#VALUE!	#VALUE!	#VALUE!	#VALUE!
EIN_136000	hypothetical protein	61.524	NaN	NaN	NaN	NaN	NaN	NaN	1	#VALUE!	#VALUE!	#VALUE!	#VALUE!
EIN_136390	lysozyme, putative	29.273	NaN	NaN	NaN	NaN	NaN	8	NaN	#VALUE!	#VALUE!	#VALUE!	#VALUE!
EIN_136520	paramyosin, putative	65.724	NaN	1	NaN	NaN	NaN	NaN	NaN	#VALUE!	#VALUE!	#VALUE!	#VALUE!
EIN_136530	hypothetical protein	48.601	NaN	NaN	NaN	NaN	35	NaN	34	#VALUE!	#VALUE!	#VALUE!	#VALUE!
EIN_139080	cysteine proteinase ACP1 precursor, putative	33.951	NaN	NaN	5	2	NaN	NaN	NaN	#VALUE!	0.4	#VALUE!	#VALUE!
EIN_141760	hypothetical protein	14.451	1	3	NaN	NaN	NaN	NaN	NaN	3	#VALUE!	#VALUE!	#VALUE!
EIN_145900	DNA topoisomerase, putative	149.986	NaN	NaN	NaN	1	NaN	NaN	NaN	#VALUE!	#VALUE!	#VALUE!	#VALUE!
EIN_146040	beta-hexosaminidase beta chain precursor, putative	63.824	NaN	NaN	NaN	NaN	29	NaN	43	#VALUE!	#VALUE!	#VALUE!	#VALUE!
EIN_146050	ubiquitin carboxyl-terminal hydrolase, putative	26.581	NaN	1	NaN	NaN	NaN	NaN	NaN	#VALUE!	#VALUE!	#VALUE!	#VALUE!
EIN_148810	hypothetical protein	66.082	NaN	NaN	2	2	2	5	4	#VALUE!	1	2.5	1.25
EIN_149050	hypothetical protein	31.13	NaN	NaN	NaN	NaN	NaN	1	NaN	#VALUE!	#VALUE!	#VALUE!	#VALUE!
EIN_149820	hypothetical protein	36.809	1	1	NaN	NaN	9	8	11	1	#VALUE!	0.888889	0.727273
EIN_150300	glycoprotein FP21 precursor, putative	18.23	NaN	13	NaN	7	14	11	10	#VALUE!	#VALUE!	0.785714	1.1
EIN_150860	hypothetical protein	69.263	1	NaN	NaN	NaN	NaN	NaN	NaN	#VALUE!	#VALUE!	#VALUE!	#VALUE!
EIN_151370	ethanolamine-phosphate cytidylyltransferase, putative	38.918	NaN	NaN	NaN	NaN	6	NaN	3	#VALUE!	#VALUE!	#VALUE!	#VALUE!
EIN_152390	actin-6, putative	78.683	NaN	NaN	NaN	1	34	28	37	#VALUE!	#VALUE!	0.823529	0.756757
EIN_152450	GTP-binding protein YPTM1, putative	22.656	NaN	NaN	NaN	NaN	7	NaN	NaN	#VALUE!	#VALUE!	#VALUE!	#VALUE!
EIN_152840	enolase, putative	47.41	10	14	2	3	71	46	74	1.4	1.5	0.647887	0.621622
EIN_152970	hypothetical protein	27.994	NaN	NaN	NaN	2	NaN	NaN	NaN	#VALUE!	#VALUE!	#VALUE!	#VALUE!
EIN_153160	AP-4 complex subunit sigma-1, putative	17.943	NaN	NaN	NaN	NaN	NaN	1	NaN	#VALUE!	#VALUE!	#VALUE!	#VALUE!
EIN_153300	mitosis protein dim1, putative	16.534	NaN	NaN	NaN	NaN	NaN	1	NaN	#VALUE!	#VALUE!	#VALUE!	#VALUE!
EIN_153430	pyruvate, phosphate dikinase, putative	97.545	44	37	2	NaN	NaN	NaN	2	0.840909	#VALUE!	#VALUE!	#VALUE!
EIN_153820	hypothetical protein	23.53	1	1	NaN	NaN	2	NaN	7	1	#VALUE!	#VALUE!	#VALUE!
EIN_153840	hypothetical protein	200.631	NaN	NaN	NaN	3	NaN	NaN	NaN	#VALUE!	#VALUE!	#VALUE!	#VALUE!
EIN_154250	U4/U6 small nuclear ribonucleoprotein Prp31, putative	49.492	NaN	NaN	NaN	NaN	NaN	3	NaN	#VALUE!	#VALUE!	#VALUE!	#VALUE!
EIN_154880	scavenger mRNA-decapping enzyme DcpS, putative	33.499	11	7	5	2	5	13	NaN	0.636364	0.4	2.6	#VALUE!
EIN_154890	fructose-bisphosphate aldolase, putative	36.18	11	7	12	10	42	46	43	0.636364	0.833333	1.09524	1.06977
EIN_155160	hypothetical protein	53.134	NaN	NaN	NaN	5	17	11	7	#VALUE!	#VALUE!	0.647059	1.57143
EIN_155380	hypothetical protein	35.354	NaN	NaN	NaN	NaN	12	NaN	7	#VALUE!	#VALUE!	#VALUE!	#VALUE!
EIN_160400	hypothetical protein	30.364	39	43	39	37	48	82	31	1.10256	0.948718	1.70833	2.64516
EIN_162070	hypothetical protein	18.691	2	4	1	NaN	1	1	NaN	2	#VALUE!	1	#VALUE!
EIN_162110	hypothetical protein	52.497	NaN	NaN	NaN	NaN	NaN	1	NaN	#VALUE!	#VALUE!	#VALUE!	#VALUE!
EIN_162170	hypothetical protein	19.345	5	6	4	4	24	17	15	1.2	1	0.708333	1.13333
EIN_162480	serine/threonine protein phosphatase 4 catalytic subunit, putative	35.591	NaN	NaN	NaN	NaN	3	NaN	NaN	#VALUE!	#VALUE!	#VALUE!	#VALUE!
EIN_164200	purine nucleoside phosphorylase deoD-type, putative	25.429	3	2	NaN	3	NaN	NaN	NaN	0.666667	#VALUE!	#VALUE!	#VALUE!
EIN_164660	receptor-interacting serine/threonine protein kinase, putative	59.473	NaN	NaN	NaN	NaN	NaN	3	NaN	#VALUE!	#VALUE!	#VALUE!	#VALUE!
EIN_164990	Rho GDP-dissociation inhibitor, putative	19.793	1	1	2	NaN	NaN	NaN	NaN	1	#VALUE!	#VALUE!	#VALUE!
EIN_165270	guanyl-nucleotide exchange factor, putative	98.785	NaN	NaN	NaN	NaN	NaN	NaN	2	#VALUE!	#VALUE!	#VALUE!	#VALUE!
EIN_165650	nucleosome-binding protein, putative	46.687	8	11	8	9	25	26	13	1.375	1.125	1.04	2
EIN_166620	hypothetical protein	37.425	2	1	NaN	NaN	NaN	NaN	NaN	0.5	#VALUE!	#VALUE!	#VALUE!
EIN_166970	hypothetical protein	29.69	1	NaN	NaN	NaN	NaN	NaN	NaN	#VALUE!	#VALUE!	#VALUE!	#VALUE!
EIN_167730	hypothetical protein	62.619	NaN	NaN	NaN	NaN	NaN	5	NaN	#VALUE!	#VALUE!	#VALUE!	#VALUE!
EIN_167950	NH3-dependent NAD+ synthetase, putative	34.484	NaN	NaN	NaN	NaN	5	3	5	#VALUE!	#VALUE!	0.6	0.6
EIN_168080	hypothetical protein	26.125	NaN	NaN	NaN	1	NaN	4	NaN	#VALUE!	#VALUE!	#VALUE!	#VALUE!
EIN_168280	hypothetical protein	31.201	NaN	NaN	NaN	3	5	NaN	2	#VALUE!	#VALUE!	#VALUE!	#VALUE!
EIN_168610	trichome differentiation protein GL1, putative	17.495	NaN	1	NaN	NaN	NaN	NaN	NaN	#VALUE!	#VALUE!	#VALUE!	#VALUE!
EIN_168650	hypothetical protein	83.876	NaN	NaN	NaN	NaN	NaN	1	NaN	#VALUE!	#VALUE!	#VALUE!	#VALUE!
EIN_168680	60S acidic ribosomal protein P2, putative	11.443	6	5	4	3	6	8	3	0.833333	0.75	1.33333	2.66667
EIN_168830	pleckstrin, putative	45.701	NaN	NaN	NaN	NaN	NaN	3	NaN	#VALUE!	#VALUE!	#VALUE!	#VALUE!
EIN_168870	protein phosphatase 2C, putative	35.415	1	1	4	NaN	NaN	NaN	NaN	1	#VALUE!	#VALUE!	#VALUE!
EIN_169030	hypothetical protein	15.156	14	16	11	7	27	31	15	1.14286	0.636364	1.14815	2.06667
EIN_169520	calcium-binding protein, putative	18.672	NaN	NaN	1	NaN	NaN	1	NaN	#VALUE!	#VALUE!	#VALUE!	#VALUE!
EIN_169810	NEDD8-conjugating enzyme Ubc12, putative	21.405	1	1	NaN	NaN	2	9	NaN	1	#VALUE!	4.5	#VALUE!
EIN_169820	hypothetical protein	90.727	NaN	NaN	NaN	NaN	NaN	NaN	1	#VALUE!	#VALUE!	#VALUE!	#VALUE!
EIN_170500	ubiquitin-conjugating enzyme E2, putative	18.659	6	3	NaN	NaN	4	6	4	0.5	#VALUE!	1.5	1.5
EIN_170540	40S ribosomal protein S8, putative	28.49	NaN	NaN	NaN	1	NaN	NaN	NaN	#VALUE!	#VALUE!	#VALUE!	#VALUE!
EIN_170860	coactosin, putative	16.355	4	4	NaN	NaN	48	10	44	1	#VALUE!	0.208333	0.227273
EIN_170990	hypothetical protein	15.697	NaN	1	NaN	NaN	NaN	1	1	#VALUE!	#VALUE!	#VALUE!	1
EIN_171560	hypothetical protein	23.187	NaN	1	NaN	NaN	25	12	22	#VALUE!	#VALUE!	0.48	0.545455
EIN_171840	protein serine/threonine kinase, putative	162.416	NaN	NaN	3	NaN	NaN	NaN	NaN	#VALUE!	#VALUE!	#VALUE!	#VALUE!
EIN_172680	glutamate-rich WD repeat-containing protein, putative	56.652	4	3	17	16	71	38	52	0.75	0.941176	0.535211	0.730769
EIN_172800	translation initiation inhibitor, putative	13.344	2	3	2	1	NaN	NaN	NaN	1.5	0.5	#VALUE!	#VALUE!
EIN_172930	Rho/RAC guanine nucleotide exchange factor, putative	76.832	2	NaN	3	3	NaN	NaN	NaN	#VALUE!	1	#VALUE!	#VALUE!
EIN_173100	hypothetical protein	77.596	NaN	1	NaN	3	NaN	NaN	NaN	#VALUE!	#VALUE!	#VALUE!	#VALUE!
EIN_173190	septum-promoting GTP-binding protein, putative	21.097	NaN	NaN	NaN	NaN	1	NaN	NaN	#VALUE!	#VALUE!	#VALUE!	#VALUE!
EIN_173290	UDP-N-acetylglucosamine pyrophosphorylase, putative	45.898	NaN	NaN	NaN	NaN	NaN	NaN	1	#VALUE!	#VALUE!	#VALUE!	#VALUE!
EIN_173540	calcium-binding protein, putative	15.445	12	19	28	15	16	31	22	1.58333	0.535714	1.9375	1.40909
EIN_173720	phosphatidylcholine transfer protein, putative	32.118	NaN	NaN	2	2	37	1	41	#VALUE!	1	0.027027	0.0243902
EIN_173770	hypothetical protein	20.461	NaN	NaN	NaN	NaN	NaN	2	NaN	#VALUE!	#VALUE!	#VALUE!	#VALUE!
EIN_173860	hypothetical protein	21.259	1	1	NaN	NaN	NaN	NaN	NaN	1	#VALUE!	#VALUE!	#VALUE!
EIN_175650	hypothetical protein	12.557	NaN	NaN	NaN	NaN	1	NaN	1	#VALUE!	#VALUE!	#VALUE!	#VALUE!
EIN_175660	glycoside hydrolase, putative	65.49	NaN	NaN	NaN	NaN	NaN	NaN	1	#VALUE!	#VALUE!	#VALUE!	#VALUE!
EIN_175670	serine/threonine protein phosphatase ppe1, putative	34.822	5	6	NaN	NaN	18	16	7	1.2	#VALUE!	0.888889	2.28571
EIN_175790	hypothetical protein	59.149	NaN	NaN	NaN	NaN	NaN	7	NaN	#VALUE!	#VALUE!	#VALUE!	#VALUE!
EIN_176590	hypothetical protein	94.46	NaN	NaN	NaN	NaN	2	NaN	NaN	#VALUE!	#VALUE!	#VALUE!	#VALUE!
EIN_176640	spliceosome associated protein, putative	31.903	5	5	4	6	16	20	22	1	1.5	1.25	0.909091
EIN_176700	hypothetical protein	33.824	NaN	3	NaN	NaN	NaN	10	NaN	#VALUE!	#VALUE!	#VALUE!	#VALUE!
EIN_176850	proteasome subunit beta type-5 precursor, putative	28.497	NaN	NaN	NaN	NaN	7	1	9	#VALUE!	#VALUE!	0.142857	0.111111
EIN_176930	hypothetical protein	61.745	1	2	NaN	NaN	2	3	2	2	#VALUE!	1.5	1.5
EIN_177760	proteasome subunit alpha type-5, putative	27.312	14	14	16	8	15	42	12	1	0.5	2.8	3.5
EIN_177950	60 kDa chaperonin, putative	56.608	NaN	NaN	NaN	NaN	4	NaN	NaN	#VALUE!	#VALUE!	#VALUE!	#VALUE!
EIN_178210	hypothetical protein	31.648	NaN	NaN	NaN	NaN	NaN	NaN	6	#VALUE!	#VALUE!	#VALUE!	#VALUE!
EIN_179130	hypothetical protein	85.762	1	NaN	1	NaN	NaN	NaN	NaN	#VALUE!	#VALUE!	#VALUE!	#VALUE!
EIN_179160	serine/threonine protein kinase PAK, putative	55.051	2	2	NaN	NaN	28	10	9	1	#VALUE!	0.357143	1.11111
EIN_179530	sphingomyelin phosphodiesterase, putative	49.346	NaN	2	NaN	NaN	NaN	7	NaN	#VALUE!	#VALUE!	#VALUE!	#VALUE!
EIN_180970	protein phosphatase 2C, putative	31.787	NaN	NaN	NaN	NaN	13	1	12	#VALUE!	#VALUE!	0.0769231	0.0833333
EIN_181100	hypothetical protein	33.65	NaN	NaN	NaN	NaN	2	NaN	2	#VALUE!	#VALUE!	#VALUE!	#VALUE!
EIN_181480	NEDD8-activating enzyme E1 regulatory subunit, putative	58.931	NaN	NaN	NaN	NaN	NaN	NaN	1	#VALUE!	#VALUE!	#VALUE!	#VALUE!
EIN_181500	hypothetical protein	38.325	NaN	NaN	NaN	NaN	9	NaN	9	#VALUE!	#VALUE!	#VALUE!	#VALUE!
EIN_181520	hypothetical protein	59.022	16	13	10	8	40	38	37	0.8125	0.8	0.95	1.02703
EIN_181550	hypothetical protein	28.831	NaN	NaN	NaN	NaN	1	NaN	NaN	#VALUE!	#VALUE!	#VALUE!	#VALUE!
EIN_182360	hypothetical protein	64.029	NaN	NaN	1	NaN	NaN	NaN	NaN	#VALUE!	#VALUE!	#VALUE!	#VALUE!
EIN_182380	hypothetical protein	13.371	NaN	NaN	NaN	NaN	4	4	10	#VALUE!	#VALUE!	1	0.4
EIN_182390	replication factor A 1, rfa1, putative	51.583	NaN	NaN	NaN	NaN	12	12	19	#VALUE!	#VALUE!	1	0.631579
EIN_182410	hypothetical protein	25.208	46	46	20	28	171	112	219	1	1.4	0.654971	0.511416
EIN_182450	hypothetical protein	63.287	4	2	4	1	2	NaN	NaN	0.5	0.25	#VALUE!	#VALUE!
EIN_182960	hypothetical protein	85.193	NaN	1	NaN	NaN	NaN	NaN	NaN	#VALUE!	#VALUE!	#VALUE!	#VALUE!
EIN_183070	ribokinase, putative	35.379	NaN	NaN	NaN	NaN	5	6	9	#VALUE!	#VALUE!	1.2	0.666667
EIN_184180	hypothetical protein	63.393	NaN	NaN	NaN	NaN	NaN	NaN	3	#VALUE!	#VALUE!	#VALUE!	#VALUE!
EIN_184550	NADP-dependent alcohol dehydrogenase, putative	38.808	13	10	6	16	NaN	NaN	12	0.769231	2.66667	#VALUE!	#VALUE!
EIN_184560	hypothetical protein	19.306	NaN	NaN	NaN	NaN	NaN	2	1	#VALUE!	#VALUE!	#VALUE!	2
EIN_184580	hypothetical protein	24.227	NaN	NaN	2	NaN	4	3	6	#VALUE!	#VALUE!	0.75	0.5
EIN_184600	phosphatidic acid phosphatase type 2 domain containing protein 1B, putative	27.175	1	NaN	NaN	NaN	NaN	NaN	NaN	#VALUE!	#VALUE!	#VALUE!	#VALUE!
EIN_184740	hypothetical protein	53.825	3	5	NaN	NaN	38	6	31	1.66667	#VALUE!	0.157895	0.193548
EIN_185100	nicotinamide-nucleotide adenylyltransferase, putative	24.734	NaN	NaN	NaN	7	NaN	NaN	NaN	#VALUE!	#VALUE!	#VALUE!	#VALUE!
EIN_185160	hypothetical protein	17.57	NaN	2	NaN	NaN	NaN	2	NaN	#VALUE!	#VALUE!	#VALUE!	#VALUE!
EIN_185190	hypothetical protein	18.007	6	5	NaN	NaN	19	10	15	0.833333	#VALUE!	0.526316	0.666667
EIN_185200	hypothetical protein	48.776	18	16	7	12	15	20	9	0.888889	1.71429	1.33333	2.22222
EIN_185620	protein phosphatase 1E, putative	46.761	NaN	NaN	NaN	NaN	NaN	4	NaN	#VALUE!	#VALUE!	#VALUE!	#VALUE!
EIN_185630	1-O-acylceramide synthase precursor, putative	35.613	NaN	NaN	NaN	NaN	1	NaN	1	#VALUE!	#VALUE!	#VALUE!	#VALUE!
EIN_186010	hypothetical protein	31.525	7	6	NaN	2	1	9	3	0.857143	#VALUE!	9	3
EIN_186400	hypothetical protein	54.015	NaN	NaN	NaN	NaN	NaN	2	NaN	#VALUE!	#VALUE!	#VALUE!	#VALUE!
EIN_186450	O-acyltransferase domain containing protein, putative	55.748	2	1	NaN	NaN	NaN	NaN	NaN	0.5	#VALUE!	#VALUE!	#VALUE!
EIN_186480	translationally-controlled tumor protein, putative	19.36	9	8	17	14	14	18	11	0.888889	0.823529	1.28571	1.63636
EIN_186540	40S ribosomal protein S26E, putative	16.122	NaN	NaN	2	NaN	3	NaN	3	#VALUE!	#VALUE!	#VALUE!	#VALUE!
EIN_186620	hypothetical protein	48.6	NaN	NaN	NaN	NaN	6	2	1	#VALUE!	#VALUE!	0.333333	2
EIN_186960	hypothetical protein	22.895	NaN	1	NaN	NaN	6	7	3	#VALUE!	#VALUE!	1.16667	2.33333
EIN_187120	60S ribosomal protein L36, putative	11.795	NaN	NaN	NaN	NaN	3	6	3	#VALUE!	#VALUE!	2	2
EIN_187150	replication factor C subunit, putative	38.058	NaN	NaN	NaN	NaN	NaN	NaN	2	#VALUE!	#VALUE!	#VALUE!	#VALUE!
EIN_193180	hypothetical protein	14.248	1	NaN	NaN	NaN	NaN	NaN	NaN	#VALUE!	#VALUE!	#VALUE!	#VALUE!
EIN_197340	cysteine proteinase 3 precursor, putative	33.937	5	6	NaN	NaN	14	9	12	1.2	#VALUE!	0.642857	0.75
EIN_197900	hypothetical protein	28.544	NaN	NaN	1	NaN	NaN	2	NaN	#VALUE!	#VALUE!	#VALUE!	#VALUE!
EIN_203340	hypothetical protein	30.054	NaN	NaN	NaN	NaN	5	2	2	#VALUE!	#VALUE!	0.4	1
EIN_203660	myosin heavy chain	13.434	NaN	NaN	NaN	NaN	1	1	NaN	#VALUE!	#VALUE!	1	#VALUE!
EIN_205950	alcohol dehydrogenase, putative	42.4	NaN	NaN	3	3	NaN	NaN	7	#VALUE!	1	#VALUE!	#VALUE!
EIN_206070	hypothetical protein	15.437	1	NaN	NaN	NaN	NaN	NaN	NaN	#VALUE!	#VALUE!	#VALUE!	#VALUE!
EIN_206280	hypothetical protein	25.01	NaN	NaN	1	NaN	NaN	1	NaN	#VALUE!	#VALUE!	#VALUE!	#VALUE!
EIN_206740	ubiquitin-conjugating enzyme E2 R2, putative	25.111	NaN	NaN	NaN	NaN	NaN	2	NaN	#VALUE!	#VALUE!	#VALUE!	#VALUE!
EIN_207540	hypothetical protein	74.59	NaN	2	NaN	NaN	NaN	NaN	NaN	#VALUE!	#VALUE!	#VALUE!	#VALUE!
EIN_209510	nitrogen fixation protein nifU, putative	34.987	2	NaN	NaN	NaN	NaN	NaN	NaN	#VALUE!	#VALUE!	#VALUE!	#VALUE!
EIN_212720	Hypothetical protein	5.17	NaN	1	NaN	NaN	2	1	3	#VALUE!	#VALUE!	0.5	0.333333
EIN_212830	metal dependent hydrolase, putative	10.631	1	NaN	NaN	NaN	11	1	15	#VALUE!	#VALUE!	0.0909091	0.0666667
EIN_212960	hypothetical protein	45.258	NaN	NaN	NaN	NaN	NaN	NaN	4	#VALUE!	#VALUE!	#VALUE!	#VALUE!
EIN_213350	serine-threonine protein kinase, putative	119.774	NaN	NaN	NaN	NaN	14	24	7	#VALUE!	#VALUE!	1.71429	3.42857
EIN_215490	hypothetical protein	57.574	NaN	NaN	NaN	NaN	2	NaN	NaN	#VALUE!	#VALUE!	#VALUE!	#VALUE!
EIN_218430	hypothetical protein	80.332	2	3	NaN	NaN	NaN	NaN	3	1.5	#VALUE!	#VALUE!	#VALUE!
EIN_218900	profilin, putative	13.29	NaN	NaN	NaN	NaN	4	NaN	2	#VALUE!	#VALUE!	#VALUE!	#VALUE!
EIN_221340	protein CIAO1, putative	34.75	5	8	6	1	5	12	NaN	1.6	0.166667	2.4	#VALUE!
EIN_221360	carbon catabolite-derepressing protein kinase, putative	63.55	NaN	NaN	NaN	NaN	NaN	NaN	7	#VALUE!	#VALUE!	#VALUE!	#VALUE!
EIN_221960	hypothetical protein	22.729	2	1	NaN	NaN	1	2	2	0.5	#VALUE!	2	1
EIN_222230	1-O-acylceramide synthase precursor, putative	46.062	7	7	NaN	NaN	NaN	NaN	NaN	1	#VALUE!	#VALUE!	#VALUE!
EIN_222350	aspartate aminotransferase, putative	45.645	10	13	17	19	119	66	123	1.3	1.11765	0.554622	0.536585
EIN_222540	phosphatidylcholine transfer protein, putative	29.567	2	2	NaN	NaN	16	17	15	1	#VALUE!	1.0625	1.13333
EIN_222570	hypothetical protein	64.631	NaN	NaN	NaN	NaN	NaN	2	NaN	#VALUE!	#VALUE!	#VALUE!	#VALUE!
EIN_222580	serine/threonine protein kinase, putative	84.933	NaN	NaN	NaN	NaN	3	NaN	NaN	#VALUE!	#VALUE!	#VALUE!	#VALUE!
EIN_222690	serine/threonine protein kinase, putative	15.75	NaN	NaN	NaN	NaN	15	NaN	21	#VALUE!	#VALUE!	#VALUE!	#VALUE!
EIN_222710	nitrogen fixation protein nifU, putative	38.437	2	2	4	1	NaN	12	NaN	1	0.25	#VALUE!	#VALUE!
EIN_222720	serine/threonine protein kinase PAK, putative	46.887	15	15	7	4	30	34	16	1	0.571429	1.13333	2.125
EIN_222730	protein kinase, putative	45.214	NaN	NaN	NaN	NaN	2	2	1	#VALUE!	#VALUE!	1	2
EIN_223280	heat shock protein 81-1, putative	89.929	NaN	NaN	NaN	NaN	1	5	3	#VALUE!	#VALUE!	5	1.66667
EIN_223300	WD repeat-containing protein, putative	65.263	12	15	1	1	2	NaN	1	1.25	1	#VALUE!	#VALUE!
EIN_223490	serine/threonine protein kinase, putative	55.086	NaN	NaN	NaN	NaN	2	NaN	4	#VALUE!	#VALUE!	#VALUE!	#VALUE!
EIN_223510	protein YIPF2, putative	35.867	NaN	NaN	NaN	NaN	17	NaN	15	#VALUE!	#VALUE!	#VALUE!	#VALUE!
EIN_223630	hypothetical protein	26.671	NaN	NaN	NaN	NaN	NaN	4	NaN	#VALUE!	#VALUE!	#VALUE!	#VALUE!
EIN_223670	Rho/RAC guanine nucleotide exchange factor, putative	59.814	2	2	NaN	NaN	NaN	NaN	NaN	1	#VALUE!	#VALUE!	#VALUE!
EIN_223700	GTP-binding protein ryH1, putative	22.086	NaN	NaN	NaN	NaN	NaN	9	NaN	#VALUE!	#VALUE!	#VALUE!	#VALUE!
EIN_223740	splicing factor, arginine/serine-rich, putative	36.619	NaN	NaN	NaN	NaN	1	NaN	NaN	#VALUE!	#VALUE!	#VALUE!	#VALUE!
EIN_223750	hypothetical protein	26.157	NaN	NaN	NaN	NaN	3	NaN	NaN	#VALUE!	#VALUE!	#VALUE!	#VALUE!
EIN_223880	proliferation-associated protein 2G4, putative	41.413	8	9	3	NaN	5	21	3	1.125	#VALUE!	4.2	7
EIN_224180	zeta-coat protein, putative	19.454	NaN	NaN	NaN	NaN	8	1	5	#VALUE!	#VALUE!	0.125	0.2
EIN_224220	phosphosulfolactate synthase, putative	29.344	NaN	NaN	NaN	NaN	5	NaN	5	#VALUE!	#VALUE!	#VALUE!	#VALUE!
EIN_224280	long-chain-fatty-acid--CoA ligase, putative	72.847	NaN	NaN	NaN	1	NaN	NaN	NaN	#VALUE!	#VALUE!	#VALUE!	#VALUE!
EIN_224470	NADP transhydrogenase subunit alpha, putative	118.065	1	NaN	NaN	NaN	NaN	NaN	NaN	#VALUE!	#VALUE!	#VALUE!	#VALUE!
EIN_224650	brix domain containing protein, putative	37.365	NaN	NaN	4	3	15	11	16	#VALUE!	0.75	0.733333	0.6875
EIN_224680	40S ribosomal protein S21, putative	9.564	NaN	NaN	NaN	NaN	NaN	2	NaN	#VALUE!	#VALUE!	#VALUE!	#VALUE!
EIN_225380	serine/threonine protein phosphatase PP1 isozyme, putative	34.247	NaN	NaN	NaN	NaN	6	3	9	#VALUE!	#VALUE!	0.5	0.333333
EIN_225690	histone H3, putative	15.617	2	NaN	NaN	NaN	NaN	NaN	NaN	#VALUE!	#VALUE!	#VALUE!	#VALUE!
EIN_225710	protein TRANSPARENT TESTA GLABRA, putative	35.603	NaN	NaN	NaN	NaN	NaN	2	NaN	#VALUE!	#VALUE!	#VALUE!	#VALUE!
EIN_226090	protein phosphatase pp2a regulatory subunit B, putative	50.384	NaN	NaN	NaN	5	59	4	48	#VALUE!	#VALUE!	0.0677966	0.0833333
EIN_226180	hypothetical protein	27.441	NaN	NaN	NaN	NaN	9	NaN	3	#VALUE!	#VALUE!	#VALUE!	#VALUE!
EIN_227080	nucleosome assembly protein, putative	42.21	NaN	NaN	3	NaN	NaN	NaN	NaN	#VALUE!	#VALUE!	#VALUE!	#VALUE!
EIN_227260	programmed cell death protein, putative	201.665	1	2	NaN	NaN	NaN	NaN	NaN	2	#VALUE!	#VALUE!	#VALUE!
EIN_227300	geranylgeranyl transferase type-1 subunit beta, putative	37.766	1	NaN	NaN	1	NaN	NaN	NaN	#VALUE!	#VALUE!	#VALUE!	#VALUE!
EIN_227320	DEAD box ATP-dependent RNA helicase, putative	65.107	NaN	NaN	NaN	NaN	57	NaN	58	#VALUE!	#VALUE!	#VALUE!	#VALUE!
EIN_227350	serine-threonine protein kinase, putative	127.275	NaN	NaN	NaN	NaN	22	5	21	#VALUE!	#VALUE!	0.227273	0.238095
EIN_228030	hypothetical protein	143.13	1	3	NaN	NaN	NaN	NaN	NaN	3	#VALUE!	#VALUE!	#VALUE!
EIN_228380	hypothetical protein	19.242	NaN	NaN	NaN	NaN	4	5	4	#VALUE!	#VALUE!	1.25	1.25
EIN_228420	Hypothetical protein	1.525	NaN	NaN	NaN	NaN	NaN	3	NaN	#VALUE!	#VALUE!	#VALUE!	#VALUE!
EIN_229130	ariadne RING finger, putative	28.944	NaN	NaN	NaN	NaN	4	2	4	#VALUE!	#VALUE!	0.5	0.5
EIN_229350	denn domain containing protein, putative	66.496	NaN	NaN	NaN	NaN	1	NaN	2	#VALUE!	#VALUE!	#VALUE!	#VALUE!
EIN_229390	hypothetical protein	19.341	NaN	1	NaN	NaN	NaN	NaN	NaN	#VALUE!	#VALUE!	#VALUE!	#VALUE!
EIN_229570	protein phosphatase 1K, putative	37.473	NaN	NaN	NaN	NaN	NaN	1	NaN	#VALUE!	#VALUE!	#VALUE!	#VALUE!
EIN_229620	hypothetical protein	11.601	NaN	1	NaN	NaN	28	11	21	#VALUE!	#VALUE!	0.392857	0.52381
EIN_229650	hypothetical protein	55.531	NaN	NaN	1	3	40	4	44	#VALUE!	3	0.1	0.0909091
EIN_229680	hypothetical protein	62.082	NaN	NaN	NaN	NaN	6	7	NaN	#VALUE!	#VALUE!	1.16667	#VALUE!
EIN_229720	ADP-ribosylation factor, putative	20.406	NaN	NaN	NaN	NaN	4	3	5	#VALUE!	#VALUE!	0.75	0.6
EIN_229970	RAC GTPase, putative	22.445	NaN	NaN	NaN	NaN	NaN	NaN	8	#VALUE!	#VALUE!	#VALUE!	#VALUE!
EIN_230130	hypothetical protein	18.427	NaN	NaN	NaN	NaN	2	NaN	NaN	#VALUE!	#VALUE!	#VALUE!	#VALUE!
EIN_230180	60S ribosomal protein L9, putative	22.09	NaN	NaN	NaN	NaN	3	NaN	1	#VALUE!	#VALUE!	#VALUE!	#VALUE!
EIN_230920	hypothetical protein	32.416	NaN	NaN	NaN	NaN	1	NaN	NaN	#VALUE!	#VALUE!	#VALUE!	#VALUE!
EIN_231690	aldose reductase, putative	36.211	NaN	NaN	NaN	NaN	11	NaN	NaN	#VALUE!	#VALUE!	#VALUE!	#VALUE!
EIN_235620	protein serine/threonine kinase, putative	152.333	NaN	NaN	NaN	NaN	3	2	NaN	#VALUE!	#VALUE!	0.666667	#VALUE!
EIN_235890	hypothetical protein	47.956	NaN	NaN	NaN	NaN	50	NaN	52	#VALUE!	#VALUE!	#VALUE!	#VALUE!
EIN_238520	hypothetical protein	21.632	NaN	NaN	NaN	NaN	2	NaN	NaN	#VALUE!	#VALUE!	#VALUE!	#VALUE!
EIN_239280	hypothetical protein	17.682	3	2	7	NaN	NaN	5	NaN	0.666667	#VALUE!	#VALUE!	#VALUE!
EIN_239290	hypothetical protein	51.926	9	9	6	4	13	13	10	1	0.666667	1	1.3
EIN_246690	ubiquitin-conjugating enzyme E2, putative	17.133	NaN	2	NaN	NaN	NaN	NaN	NaN	#VALUE!	#VALUE!	#VALUE!	#VALUE!
EIN_246980	copine, putative	26.384	NaN	NaN	NaN	NaN	3	NaN	4	#VALUE!	#VALUE!	#VALUE!	#VALUE!
EIN_247150	protein BFR2, putative	45.421	NaN	NaN	NaN	NaN	11	NaN	7	#VALUE!	#VALUE!	#VALUE!	#VALUE!
EIN_247430	hypothetical protein	142.758	NaN	NaN	NaN	NaN	3	3	NaN	#VALUE!	#VALUE!	1	#VALUE!
EIN_248110	histone H3, putative	16.949	NaN	NaN	NaN	NaN	2	NaN	4	#VALUE!	#VALUE!	#VALUE!	#VALUE!
EIN_248150	hypothetical protein	89.056	NaN	NaN	NaN	NaN	3	NaN	NaN	#VALUE!	#VALUE!	#VALUE!	#VALUE!
EIN_248230	elongation factor 1-alpha, putative	50.729	2	3	NaN	NaN	NaN	NaN	NaN	1.5	#VALUE!	#VALUE!	#VALUE!
EIN_249260	hypothetical protein	52.364	NaN	NaN	NaN	1	NaN	NaN	NaN	#VALUE!	#VALUE!	#VALUE!	#VALUE!
EIN_249280	hypothetical protein	48.151	5	4	1	NaN	NaN	NaN	NaN	0.8	#VALUE!	#VALUE!	#VALUE!
EIN_249830	hypothetical protein	8.812	NaN	NaN	NaN	NaN	1	NaN	1	#VALUE!	#VALUE!	#VALUE!	#VALUE!
EIN_250180	nucleolar protein, putative	51.919	2	NaN	NaN	NaN	2	2	2	#VALUE!	#VALUE!	1	1
EIN_250280	geranylgeranyl pyrophosphate synthetase, putative	39.665	10	11	NaN	NaN	2	37	31	1.1	#VALUE!	18.5	1.19355
EIN_250330	hypothetical protein	114.694	2	1	NaN	NaN	20	9	9	0.5	#VALUE!	0.45	1
EIN_251150	hypothetical protein	22.735	NaN	NaN	NaN	NaN	NaN	5	1	#VALUE!	#VALUE!	#VALUE!	5
EIN_251840	hypothetical protein	37.433	1	NaN	NaN	NaN	3	2	3	#VALUE!	#VALUE!	0.666667	0.666667
EIN_252100	hypothetical protein	38.351	2	4	NaN	NaN	6	12	6	2	#VALUE!	2	2
EIN_252110	myosin light chain kinase, putative	53.223	NaN	NaN	NaN	NaN	5	NaN	NaN	#VALUE!	#VALUE!	#VALUE!	#VALUE!
EIN_252650	hypothetical protein	40.335	NaN	1	NaN	NaN	NaN	1	NaN	#VALUE!	#VALUE!	#VALUE!	#VALUE!
EIN_252770	Hypothetical protein	1.308	NaN	NaN	NaN	NaN	NaN	11	NaN	#VALUE!	#VALUE!	#VALUE!	#VALUE!
EIN_252790	hypothetical protein	24.188	6	7	NaN	NaN	NaN	3	NaN	1.16667	#VALUE!	#VALUE!	#VALUE!
EIN_253160	hypothetical protein	13.269	NaN	NaN	NaN	NaN	8	NaN	5	#VALUE!	#VALUE!	#VALUE!	#VALUE!
EIN_253190	syntaxin-73, putative	31.605	10	13	NaN	NaN	NaN	NaN	NaN	1.3	#VALUE!	#VALUE!	#VALUE!
EIN_253290	hypothetical protein	98.676	NaN	NaN	NaN	NaN	1	NaN	NaN	#VALUE!	#VALUE!	#VALUE!	#VALUE!
EIN_253310	calcineurin subunit B, putative	20.593	6	3	2	NaN	11	12	11	0.5	#VALUE!	1.09091	1.09091
EIN_253340	structural maintenance of chromosome protein, putative	119.022	NaN	NaN	NaN	NaN	4	NaN	2	#VALUE!	#VALUE!	#VALUE!	#VALUE!
EIN_253650	polyadenylate-binding protein, cytoplasmic and nuclear, putative	62.689	NaN	NaN	NaN	NaN	NaN	NaN	3	#VALUE!	#VALUE!	#VALUE!	#VALUE!
EIN_256120	hypothetical protein	50.603	1	NaN	NaN	1	2	2	2	#VALUE!	#VALUE!	1	1
EIN_258950	hypothetical protein	22.67	NaN	1	NaN	NaN	NaN	NaN	NaN	#VALUE!	#VALUE!	#VALUE!	#VALUE!
EIN_267190	glycyl-tRNA synthetase, putative	71.707	NaN	2	NaN	NaN	NaN	NaN	NaN	#VALUE!	#VALUE!	#VALUE!	#VALUE!
EIN_267210	ubiquitin fusion degradation protein, putative	29.078	1	1	1	NaN	1	9	1	1	#VALUE!	9	9
EIN_267510	GTP-binding protein YPTC1, putative	24.805	2	1	NaN	NaN	1	2	NaN	0.5	#VALUE!	2	#VALUE!
EIN_267650	Cleavage and polyadenylation specificity factor subunit, putative	90.46	NaN	NaN	NaN	NaN	NaN	2	NaN	#VALUE!	#VALUE!	#VALUE!	#VALUE!
EIN_267660	hypothetical protein	14.784	6	4	1	NaN	11	8	9	0.666667	#VALUE!	0.727273	0.888889
EIN_267870	glycoprotein FP21 precursor, putative	18.2	11	NaN	5	NaN	NaN	NaN	NaN	#VALUE!	#VALUE!	#VALUE!	#VALUE!
EIN_267980	hypothetical protein	17.867	2	2	2	3	18	6	18	1	1.5	0.333333	0.333333
EIN_267990	hypothetical protein	24.956	1	1	4	6	20	8	16	1	1.5	0.4	0.5
EIN_268050	hypothetical protein	34.881	NaN	NaN	NaN	NaN	NaN	4	NaN	#VALUE!	#VALUE!	#VALUE!	#VALUE!
EIN_268250	ADP-ribosylation factor, putative	22.035	1	NaN	NaN	NaN	6	1	7	#VALUE!	#VALUE!	0.166667	0.142857
EIN_268330	hypothetical protein	30.931	1	2	5	2	8	12	9	2	0.4	1.5	1.33333
EIN_268400	5'->3' exoribonuclease, putative	69.627	18	25	33	31	15	62	9	1.38889	0.939394	4.13333	6.88889
EIN_269060	Xaa-Pro dipeptidase, putative	53.454	5	4	7	9	74	27	62	0.8	1.28571	0.364865	0.435484
EIN_269110	tubulin beta-4q chain, putative	51.088	NaN	NaN	NaN	NaN	6	NaN	7	#VALUE!	#VALUE!	#VALUE!	#VALUE!
EIN_273220	hypothetical protein	60.288	NaN	NaN	NaN	NaN	1	NaN	3	#VALUE!	#VALUE!	#VALUE!	#VALUE!
EIN_273410	hypothetical protein	28.484	NaN	NaN	NaN	NaN	6	NaN	4	#VALUE!	#VALUE!	#VALUE!	#VALUE!
EIN_273670	mitogen-activated protein kinase kinase, putative	66.753	NaN	NaN	NaN	NaN	NaN	NaN	3	#VALUE!	#VALUE!	#VALUE!	#VALUE!
EIN_273980	hypothetical protein	25.708	NaN	1	NaN	NaN	NaN	NaN	NaN	#VALUE!	#VALUE!	#VALUE!	#VALUE!
EIN_274120	nhl repeat-containing protein, putative	71.325	NaN	NaN	NaN	NaN	1	NaN	NaN	#VALUE!	#VALUE!	#VALUE!	#VALUE!
EIN_274240	hypothetical protein	13.994	NaN	NaN	9	4	3	2	1	#VALUE!	0.444444	0.666667	2
EIN_274270	hypothetical protein	24.967	NaN	1	NaN	NaN	NaN	NaN	NaN	#VALUE!	#VALUE!	#VALUE!	#VALUE!
EIN_274820	hypothetical protein	53.522	1	NaN	NaN	NaN	NaN	NaN	NaN	#VALUE!	#VALUE!	#VALUE!	#VALUE!
EIN_275080	phospholipid-transporting ATPase, putative	126.108	NaN	NaN	NaN	NaN	2	4	3	#VALUE!	#VALUE!	2	1.33333
EIN_275120	copine-2, putative	30.562	18	19	11	6	8	24	13	1.05556	0.545455	3	1.84615
EIN_275180	hypothetical protein	13.469	NaN	NaN	NaN	NaN	NaN	NaN	2	#VALUE!	#VALUE!	#VALUE!	#VALUE!
EIN_281060	hypothetical protein	17.45	NaN	NaN	NaN	NaN	11	NaN	13	#VALUE!	#VALUE!	#VALUE!	#VALUE!
EIN_281120	hypothetical protein	120.856	NaN	NaN	3	16	27	NaN	11	#VALUE!	5.33333	#VALUE!	#VALUE!
EIN_281230	hypothetical protein	90.608	13	12	NaN	NaN	NaN	NaN	NaN	0.923077	#VALUE!	#VALUE!	#VALUE!
EIN_281240	actin binding protein, putative	59.363	2	4	NaN	NaN	NaN	NaN	NaN	2	#VALUE!	#VALUE!	#VALUE!
EIN_281270	COP9 signalosome complex subunit, putative	36.094	NaN	NaN	NaN	NaN	4	NaN	4	#VALUE!	#VALUE!	#VALUE!	#VALUE!
EIN_281310	rab11, putative	23.641	2	2	2	2	22	13	17	1	1	0.590909	0.764706
EIN_281340	hypothetical protein	59.86	1	1	NaN	NaN	NaN	3	NaN	1	#VALUE!	#VALUE!	#VALUE!
EIN_281370	hypothetical protein	52.047	NaN	NaN	NaN	NaN	6	NaN	NaN	#VALUE!	#VALUE!	#VALUE!	#VALUE!
EIN_281380	hypothetical protein	24.921	2	2	2	NaN	4	22	4	1	#VALUE!	5.5	5.5
EIN_281390	AP-3 complex subunit beta, putative	97.907	NaN	NaN	NaN	NaN	NaN	3	NaN	#VALUE!	#VALUE!	#VALUE!	#VALUE!
EIN_281560	protein serine/threonine kinase, putative	194.986	13	11	13	9	15	30	9	0.846154	0.692308	2	3.33333
EIN_281710	hypothetical protein	96.381	2	5	NaN	NaN	NaN	NaN	NaN	2.5	#VALUE!	#VALUE!	#VALUE!
EIN_281760	hypothetical protein	307.274	NaN	1	3	3	NaN	NaN	NaN	#VALUE!	1	#VALUE!	#VALUE!
EIN_281830	hypothetical protein	14.229	1	2	NaN	NaN	2	6	2	2	#VALUE!	3	3
EIN_281870	hypothetical protein	24.102	1	2	NaN	NaN	11	1	11	2	#VALUE!	0.0909091	0.0909091
EIN_281920	N-myristoyl transferase, putative	53.114	NaN	NaN	NaN	NaN	10	NaN	7	#VALUE!	#VALUE!	#VALUE!	#VALUE!
EIN_282060	syntaxin-2, putative	36.997	NaN	NaN	NaN	NaN	NaN	1	NaN	#VALUE!	#VALUE!	#VALUE!	#VALUE!
EIN_283540	26S proteasome regulatory subunit RPN10, putative	32.826	14	14	10	9	8	44	8	1	0.9	5.5	5.5
EIN_283650	serine-threonine protein kinase, putative	119.705	NaN	NaN	NaN	2	NaN	NaN	NaN	#VALUE!	#VALUE!	#VALUE!	#VALUE!
EIN_283800	hypothetical protein	25.046	3	5	NaN	NaN	NaN	NaN	NaN	1.66667	#VALUE!	#VALUE!	#VALUE!
EIN_284120	hypothetical protein	28.301	NaN	NaN	NaN	NaN	NaN	NaN	2	#VALUE!	#VALUE!	#VALUE!	#VALUE!
EIN_284460	hypothetical protein	20.959	NaN	NaN	NaN	NaN	3	NaN	NaN	#VALUE!	#VALUE!	#VALUE!	#VALUE!
EIN_284470	serine/threonine protein phosphatase, putative	34.599	NaN	NaN	NaN	NaN	12	NaN	12	#VALUE!	#VALUE!	#VALUE!	#VALUE!
EIN_284500	protein phosphatase PP2A regulatory subunit A, putative	34.707	NaN	NaN	NaN	NaN	NaN	NaN	1	#VALUE!	#VALUE!	#VALUE!	#VALUE!
EIN_284960	serine protease inhibitor, serpin, putative	40.767	NaN	NaN	5	NaN	2	10	4	#VALUE!	#VALUE!	5	2.5
EIN_284970	glyceraldehyde-3-phosphate dehydrogenase, putative	36.116	12	1	NaN	NaN	9	7	11	0.0833333	#VALUE!	0.777778	0.636364
EIN_288410	hypothetical protein	35.39	NaN	NaN	NaN	NaN	5	NaN	5	#VALUE!	#VALUE!	#VALUE!	#VALUE!
EIN_289470	lysozyme, putative	24.836	7	8	NaN	NaN	NaN	1	NaN	1.14286	#VALUE!	#VALUE!	#VALUE!
EIN_289500	hypothetical protein	54.209	NaN	NaN	NaN	NaN	NaN	NaN	7	#VALUE!	#VALUE!	#VALUE!	#VALUE!
EIN_291140	hypothetical protein	32.363	11	17	6	2	13	7	7	1.54545	0.333333	0.538462	1
EIN_294880	hypothetical protein	62.553	NaN	NaN	NaN	NaN	4	NaN	5	#VALUE!	#VALUE!	#VALUE!	#VALUE!
EIN_296920	28 kDa ribonucleoprotein, putative	36.389	13	16	4	4	30	14	24	1.23077	1	0.466667	0.583333
EIN_296940	polyadenylate-binding protein, cytoplasmic and nuclear, putative	61.673	1	4	NaN	NaN	28	NaN	33	4	#VALUE!	#VALUE!	#VALUE!
EIN_298190	hypothetical protein	7.215	18	15	NaN	NaN	NaN	1	1	0.833333	#VALUE!	#VALUE!	1
EIN_299820	hypothetical protein	13.253	NaN	NaN	NaN	NaN	8	8	3	#VALUE!	#VALUE!	1	2.66667
EIN_306430	hypothetical protein	67.904	NaN	NaN	NaN	3	NaN	NaN	NaN	#VALUE!	#VALUE!	#VALUE!	#VALUE!
EIN_306920	hypothetical protein	7.423	NaN	NaN	1	NaN	NaN	NaN	NaN	#VALUE!	#VALUE!	#VALUE!	#VALUE!
EIN_310090	bisphosphate 3'-nucleotidase 1, putative	32.403	NaN	NaN	NaN	NaN	NaN	NaN	1	#VALUE!	#VALUE!	#VALUE!	#VALUE!
EIN_310240	transcription factor MYB23, putative	17.13	NaN	NaN	1	NaN	NaN	NaN	NaN	#VALUE!	#VALUE!	#VALUE!	#VALUE!
EIN_311810	nuclear movement protein nudC, putative	18.858	4	5	NaN	NaN	3	4	3	1.25	#VALUE!	1.33333	1.33333
EIN_311820	ubiquitin-conjugating enzyme E2-17 kDa, putative	17.271	NaN	1	NaN	NaN	NaN	NaN	NaN	#VALUE!	#VALUE!	#VALUE!	#VALUE!
EIN_312850	inositol-3-phosphate synthase, putative	55.555	3	1	NaN	NaN	NaN	NaN	3	0.333333	#VALUE!	#VALUE!	#VALUE!
EIN_312900	histone acetyltransferase type B subunit, putative	51.412	NaN	1	NaN	NaN	3	35	1	#VALUE!	#VALUE!	11.6667	35
EIN_313270	aldose 1-epimerase, putative	37.462	22	16	7	15	38	46	36	0.727273	2.14286	1.21053	1.27778
EIN_313280	galactokinase, putative	42.283	NaN	NaN	NaN	NaN	1	NaN	4	#VALUE!	#VALUE!	#VALUE!	#VALUE!
EIN_316440	ribosome biogenesis protein tsr1, putative	77.655	NaN	NaN	NaN	NaN	3	NaN	4	#VALUE!	#VALUE!	#VALUE!	#VALUE!
EIN_316560	hypothetical protein	22.69	2	6	1	1	NaN	2	1	3	1	#VALUE!	2
EIN_321460	hypothetical protein	17.966	NaN	NaN	NaN	NaN	3	NaN	NaN	#VALUE!	#VALUE!	#VALUE!	#VALUE!
EIN_327240	hypothetical protein	19.89	2	NaN	4	4	2	12	NaN	#VALUE!	1	6	#VALUE!
EIN_327270	1-O-acylceramide synthase precursor, putative	45.268	3	3	6	NaN	NaN	NaN	NaN	1	#VALUE!	#VALUE!	#VALUE!
EIN_327280	beta-hexosaminidase alpha chain precursor, putative	65.052	8	7	15	15	41	29	31	0.875	1	0.707317	0.935484
EIN_327340	tryptophanase, putative	61.104	5	NaN	NaN	NaN	NaN	NaN	NaN	#VALUE!	#VALUE!	#VALUE!	#VALUE!
EIN_327350	hypothetical protein	12.738	2	5	NaN	NaN	NaN	5	NaN	2.5	#VALUE!	#VALUE!	#VALUE!
EIN_327380	WD repeat-containing protein, putative	35.06	NaN	NaN	1	1	6	1	4	#VALUE!	1	0.166667	0.25
EIN_327460	hypothetical protein	36.196	NaN	NaN	NaN	NaN	7	NaN	9	#VALUE!	#VALUE!	#VALUE!	#VALUE!
EIN_327770	hypothetical protein	27.109	2.1	3.8	0.8	2.5	NaN	5	NaN	1.80952	3.125	#VALUE!	#VALUE!
EIN_327900	exosome complex exonuclease RRP42, putative	28.881	NaN	NaN	NaN	NaN	9	13	4	#VALUE!	#VALUE!	1.44444	3.25
EIN_327910	hypothetical protein	70.233	NaN	NaN	NaN	NaN	18	20	9	#VALUE!	#VALUE!	1.11111	2.22222
EIN_329750	Rho GTPase, putative	22.271	NaN	NaN	NaN	2	NaN	NaN	NaN	#VALUE!	#VALUE!	#VALUE!	#VALUE!
EIN_333540	hydroxylamine reductase, putative	60.966	NaN	NaN	NaN	NaN	4	NaN	6	#VALUE!	#VALUE!	#VALUE!	#VALUE!
EIN_333550	hypothetical protein	22.91	4	3	NaN	NaN	4	1	NaN	0.75	#VALUE!	0.25	#VALUE!
EIN_335230	hypothetical protein	25.467	NaN	2	NaN	NaN	NaN	1	NaN	#VALUE!	#VALUE!	#VALUE!	#VALUE!
EIN_335380	ribonucleoprotein, putative	25.165	NaN	NaN	NaN	NaN	1	NaN	NaN	#VALUE!	#VALUE!	#VALUE!	#VALUE!
EIN_335400	hypothetical protein	34.548	3	2	NaN	NaN	NaN	2	2	0.666667	#VALUE!	#VALUE!	1
EIN_335410	phospholipase D, putative	64.983	NaN	1	NaN	NaN	NaN	NaN	NaN	#VALUE!	#VALUE!	#VALUE!	#VALUE!
EIN_335420	myosin regulatory light chain, putative	18.124	5	8	NaN	NaN	1	NaN	NaN	1.6	#VALUE!	#VALUE!	#VALUE!
EIN_335540	hypothetical protein	14.438	NaN	NaN	NaN	NaN	NaN	1	NaN	#VALUE!	#VALUE!	#VALUE!	#VALUE!
EIN_335550	hypothetical protein	32.011	NaN	2	NaN	NaN	7	NaN	6	#VALUE!	#VALUE!	#VALUE!	#VALUE!
EIN_341190	serine/threonine protein kinase RIO2, putative	42.991	5	6	NaN	NaN	5	13	4	1.2	#VALUE!	2.6	3.25
EIN_341490	hypothetical protein	107.192	NaN	1	NaN	NaN	1	NaN	3	#VALUE!	#VALUE!	#VALUE!	#VALUE!
EIN_341770	serine/threonine protein phosphatase 4 catalytic subunit, putative	35.765	NaN	NaN	NaN	NaN	14	3	14	#VALUE!	#VALUE!	0.214286	0.214286
EIN_344190	hypothetical protein	23.045	NaN	NaN	NaN	NaN	4	2	2	#VALUE!	#VALUE!	0.5	1
EIN_344440	Rab family gtpase	5.854	NaN	NaN	NaN	NaN	7	1	3	#VALUE!	#VALUE!	0.142857	0.333333
EIN_344550	Ras family protein	10.549	NaN	NaN	NaN	NaN	15	NaN	17	#VALUE!	#VALUE!	#VALUE!	#VALUE!
EIN_344620	MTA/SAH nucleosidase, putative	25.57	1	2	4	1	NaN	NaN	3	2	0.25	#VALUE!	#VALUE!
EIN_344630	Pyrophosphate--fructose 6-phosphate 1-phosphotransferase subunit beta, putative	60.084	1	1	NaN	NaN	4	3	3	1	#VALUE!	0.75	1
EIN_344840	hypothetical protein	26.83	6	5	11	3	3	30	4	0.833333	0.272727	10	7.5
EIN_345740	WD repeat-containing protein, putative	36.949	1	4	NaN	NaN	NaN	5	4	4	#VALUE!	#VALUE!	1.25
EIN_345760	guanine nucleotide-binding protein alpha-1 subunit, putative	39.595	NaN	NaN	NaN	NaN	4	NaN	5	#VALUE!	#VALUE!	#VALUE!	#VALUE!
EIN_345770	tRNA-dihydrouridine synthase, putative	61.287	NaN	NaN	NaN	NaN	1	1	NaN	#VALUE!	#VALUE!	1	#VALUE!
EIN_345810	hypothetical protein	15.978	1	NaN	NaN	NaN	NaN	NaN	NaN	#VALUE!	#VALUE!	#VALUE!	#VALUE!
EIN_359160	hypothetical protein	24.531	NaN	1	5	3	5	15	2	#VALUE!	0.6	3	7.5
EIN_359190	histone acetyltransferase type B catalytic subunit, putative	48.023	NaN	NaN	NaN	NaN	7	NaN	8	#VALUE!	#VALUE!	#VALUE!	#VALUE!
EIN_359290	exosome complex exonuclease RRP45, putative	29.099	6	4	NaN	1	2	4	3	0.666667	#VALUE!	2	1.33333
EIN_359470	WD-repeat protein, putative	45.074	1	4.8	4.6	9.9	8	32	5	4.8	2.15217	4	6.4
EIN_359640	ovarian-specific serine/threonine protein kinase Lok, putative	59.301	NaN	NaN	NaN	NaN	20	NaN	23	#VALUE!	#VALUE!	#VALUE!	#VALUE!
EIN_369450	hypothetical protein	23.449	3	4	5	1	NaN	11	2	1.33333	0.2	#VALUE!	5.5
EIN_369470	protein vip1, putative	35.333	4	2	NaN	NaN	NaN	9	NaN	0.5	#VALUE!	#VALUE!	#VALUE!
EIN_369600	hypothetical protein	21.004	NaN	NaN	NaN	NaN	9	4	9	#VALUE!	#VALUE!	0.444444	0.444444
EIN_369610	1-O-acylceramide synthase precursor, putative	43.46	NaN	NaN	NaN	NaN	7	NaN	4	#VALUE!	#VALUE!	#VALUE!	#VALUE!
EIN_369620	hypothetical protein	51.009	NaN	NaN	NaN	NaN	6	NaN	4	#VALUE!	#VALUE!	#VALUE!	#VALUE!
EIN_369690	protein bcp1, putative	33.225	2	3	2	3	4	14	4	1.5	1.5	3.5	3.5
EIN_369770	hypothetical protein	20.951	1	NaN	NaN	NaN	NaN	NaN	NaN	#VALUE!	#VALUE!	#VALUE!	#VALUE!
EIN_370070	hypothetical protein	23.389	1	NaN	NaN	NaN	NaN	NaN	NaN	#VALUE!	#VALUE!	#VALUE!	#VALUE!
EIN_370110	hypothetical protein	29.522	1	NaN	NaN	NaN	NaN	NaN	NaN	#VALUE!	#VALUE!	#VALUE!	#VALUE!
EIN_370170	hypothetical protein	24.496	1	1	NaN	NaN	NaN	NaN	3	1	#VALUE!	#VALUE!	#VALUE!
EIN_370180	carbon catabolite-derepressing protein kinase, putative	59.137	NaN	NaN	NaN	NaN	NaN	1	NaN	#VALUE!	#VALUE!	#VALUE!	#VALUE!
EIN_370930	hypothetical protein	53.164	NaN	NaN	NaN	NaN	3	4	1	#VALUE!	#VALUE!	1.33333	4
EIN_370990	elongation factor, putative	93.555	27	23	7	1	NaN	NaN	3	0.851852	0.142857	#VALUE!	#VALUE!
EIN_371020	soluble inorganic pyrophosphatase 1, putative	27.547	1	3	NaN	NaN	NaN	NaN	NaN	3	#VALUE!	#VALUE!	#VALUE!
EIN_371070	serine/threonine protein kinase, putative	44.924	NaN	NaN	1	1	25	8	21	#VALUE!	1	0.32	0.380952
EIN_371080	hypothetical protein	39.827	4	4	2	NaN	7	16	3	1	#VALUE!	2.28571	5.33333
EIN_371130	eukaryotic translation initiation factor 1A, Y-chromosomal, putative	19.57	2	3	1	2	4	5	3	1.5	2	1.25	1.66667
EIN_371180	hypothetical protein	21.937	NaN	NaN	NaN	NaN	7	1	8	#VALUE!	#VALUE!	0.142857	0.125
EIN_371290	serine/threonine protein kinase ULK3, putative	35.058	NaN	NaN	NaN	NaN	9	NaN	6	#VALUE!	#VALUE!	#VALUE!	#VALUE!
EIN_371410	serine/threonine protein kinase 3/4, putative	55.072	NaN	NaN	NaN	NaN	48	7	49	#VALUE!	#VALUE!	0.145833	0.142857
EIN_371420	hypothetical protein	141.729	NaN	NaN	1	NaN	NaN	NaN	NaN	#VALUE!	#VALUE!	#VALUE!	#VALUE!
EIN_371440	H/ACA ribonucleoprotein complex subunit, putative	52.933	NaN	NaN	NaN	NaN	NaN	NaN	1	#VALUE!	#VALUE!	#VALUE!	#VALUE!
EIN_371470	hypothetical protein	24.907	15	14	7	9	61	78	68	0.933333	1.28571	1.27869	1.14706
EIN_371560	26S proteasome non-ATPase regulatory subunit, putative	91.742	NaN	NaN	NaN	NaN	7	NaN	6	#VALUE!	#VALUE!	#VALUE!	#VALUE!
EIN_371600	Calreticulin precursor, putative	47.439	NaN	NaN	NaN	NaN	15	NaN	9	#VALUE!	#VALUE!	#VALUE!	#VALUE!
EIN_371610	adenylyl cyclase-associated protein, putative	51.269	3	2	NaN	1	2	NaN	NaN	0.666667	#VALUE!	#VALUE!	#VALUE!
EIN_371680	hypothetical protein	29.575	1	NaN	NaN	NaN	NaN	NaN	NaN	#VALUE!	#VALUE!	#VALUE!	#VALUE!
EIN_371690	hypothetical protein	39.184	NaN	NaN	NaN	NaN	6	6	6	#VALUE!	#VALUE!	1	1
EIN_371780	hypothetical protein	24.555	NaN	3	NaN	NaN	2	4	NaN	#VALUE!	#VALUE!	2	#VALUE!
EIN_371920	hypothetical protein	51.011	NaN	NaN	NaN	NaN	1	NaN	NaN	#VALUE!	#VALUE!	#VALUE!	#VALUE!
EIN_371950	41 kDa peptidyl-prolyl cis-trans isomerase, putative	18.304	NaN	3	NaN	NaN	NaN	NaN	NaN	#VALUE!	#VALUE!	#VALUE!	#VALUE!
EIN_372100	40S ribosomal protein S20, putative	13.134	NaN	NaN	NaN	NaN	2	NaN	1	#VALUE!	#VALUE!	#VALUE!	#VALUE!
EIN_372120	dipeptidyl peptidase III, putative	74.242	NaN	NaN	NaN	NaN	17	3	23	#VALUE!	#VALUE!	0.176471	0.130435
EIN_374260	trehalose-6-phosphate hydrolase, putative	64.142	NaN	NaN	NaN	NaN	19	NaN	14	#VALUE!	#VALUE!	#VALUE!	#VALUE!
EIN_374270	hypothetical protein	33.069	NaN	NaN	NaN	NaN	NaN	1	NaN	#VALUE!	#VALUE!	#VALUE!	#VALUE!
EIN_374280	hypothetical protein	23.749	NaN	NaN	1	NaN	1	NaN	1	#VALUE!	#VALUE!	#VALUE!	#VALUE!
EIN_377180	hypothetical protein	31.293	NaN	2	NaN	NaN	NaN	NaN	NaN	#VALUE!	#VALUE!	#VALUE!	#VALUE!
EIN_378030	transcription factor IIIB 70 kDa subunit, putative	62.492	NaN	NaN	NaN	NaN	NaN	NaN	1	#VALUE!	#VALUE!	#VALUE!	#VALUE!
EIN_378330	DNA primase large subunit, putative	62.36	NaN	NaN	NaN	NaN	NaN	NaN	2	#VALUE!	#VALUE!	#VALUE!	#VALUE!
EIN_378640	cofilin, putative	15.694	8	8	8	12	103	30	134	1	1.5	0.291262	0.223881
EIN_378770	serine/threonine protein kinase, putative	38.7	NaN	NaN	NaN	NaN	16	5	10	#VALUE!	#VALUE!	0.3125	0.5
EIN_379320	hypothetical protein	36.373	NaN	NaN	NaN	NaN	NaN	1	NaN	#VALUE!	#VALUE!	#VALUE!	#VALUE!
EIN_379350	diphthine synthase, putative	30.701	NaN	NaN	NaN	NaN	2	NaN	3	#VALUE!	#VALUE!	#VALUE!	#VALUE!
EIN_379390	hypothetical protein	39.729	NaN	NaN	NaN	NaN	NaN	1	NaN	#VALUE!	#VALUE!	#VALUE!	#VALUE!
EIN_379780	U3 small nucleolar ribonucleoprotein mpp10, putative	39.239	NaN	NaN	NaN	NaN	NaN	7	NaN	#VALUE!	#VALUE!	#VALUE!	#VALUE!
EIN_380710	hypothetical protein	69.567	6.4	10.5	3.4	6.2	NaN	61	NaN	1.64062	1.82353	#VALUE!	#VALUE!
EIN_381240	hypothetical protein	22.636	NaN	NaN	NaN	NaN	1	6	NaN	#VALUE!	#VALUE!	6	#VALUE!
EIN_381310	hypothetical protein	45.459	NaN	NaN	NaN	NaN	2	NaN	NaN	#VALUE!	#VALUE!	#VALUE!	#VALUE!
EIN_381390	RING-box protein pip1, putative	10.644	NaN	NaN	2	2	NaN	NaN	NaN	#VALUE!	1	#VALUE!	#VALUE!
EIN_381540	protein-tyrosine phosphatase, putative	39.452	1	3.8	1.7	2.5	6	25	9	3.8	1.47059	4.16667	2.77778
EIN_381750	protein disulfide-isomerase tigA precursor, putative	25.87	NaN	NaN	NaN	NaN	4	NaN	9	#VALUE!	#VALUE!	#VALUE!	#VALUE!
EIN_381770	protein disulfide isomerase, putative	13.895	NaN	NaN	NaN	NaN	5	NaN	11	#VALUE!	#VALUE!	#VALUE!	#VALUE!
EIN_381780	hypothetical protein	25.843	NaN	NaN	NaN	NaN	NaN	NaN	1	#VALUE!	#VALUE!	#VALUE!	#VALUE!
EIN_386100	Ganglioside GM2 activator precursor, putative	19.106	8	7	NaN	2	3	NaN	4	0.875	#VALUE!	#VALUE!	#VALUE!
EIN_387840	NEDD8-conjugating enzyme Ubc12, putative	19.776	NaN	NaN	NaN	NaN	3	NaN	2	#VALUE!	#VALUE!	#VALUE!	#VALUE!
EIN_390690	hypothetical protein	50.159	NaN	NaN	NaN	NaN	12	NaN	18	#VALUE!	#VALUE!	#VALUE!	#VALUE!
EIN_391090	cysteine synthase A, putative	36.535	5	5	10	12	4	NaN	2	1	1.2	#VALUE!	#VALUE!
EIN_391320	coatomer subunit gamma-2, putative	93.197	4	2	NaN	NaN	NaN	3	NaN	0.5	#VALUE!	#VALUE!	#VALUE!
EIN_391340	hypothetical protein	48.47	NaN	NaN	NaN	2	NaN	NaN	NaN	#VALUE!	#VALUE!	#VALUE!	#VALUE!
EIN_397200	hypothetical protein	25.994	NaN	NaN	NaN	NaN	NaN	2	1	#VALUE!	#VALUE!	#VALUE!	2
EIN_397620	60S ribosomal protein L35A, putative	11.998	NaN	NaN	NaN	NaN	3	1	NaN	#VALUE!	#VALUE!	0.333333	#VALUE!
EIN_398170	hypothetical protein	49.31	41	49	44	31	31	115	18	1.19512	0.704545	3.70968	6.38889
EIN_398210	hypothetical protein	72.261	NaN	NaN	NaN	NaN	NaN	NaN	1	#VALUE!	#VALUE!	#VALUE!	#VALUE!
EIN_398260	profilin-1B, putative	14.432	1	2	NaN	NaN	3	6	4	2	#VALUE!	2	1.5
EIN_398770	40S ribosomal protein S12, putative	15.729	1	NaN	2	2	6	7	3	#VALUE!	1	1.16667	2.33333
EIN_398800	hypothetical protein	35.114	1	1	NaN	NaN	4	4	3	1	#VALUE!	1	1.33333
EIN_399450	hypothetical protein	20.41	2	1	NaN	NaN	23	1	16	0.5	#VALUE!	0.0434783	0.0625
EIN_399460	hypothetical protein	58.561	NaN	1	NaN	NaN	41	7	44	#VALUE!	#VALUE!	0.170732	0.159091
EIN_399480	translation initiation factor, putative	25.784	2	3	6	1	1	6	NaN	1.5	0.166667	6	#VALUE!
EIN_399630	hypothetical protein	20.67	NaN	NaN	NaN	NaN	NaN	NaN	3	#VALUE!	#VALUE!	#VALUE!	#VALUE!
EIN_399640	protein serine/threonine kinase, putative	294.53	NaN	NaN	2	NaN	NaN	NaN	NaN	#VALUE!	#VALUE!	#VALUE!	#VALUE!
EIN_399650	cylicin-2, putative	32.521	NaN	NaN	NaN	1	19	NaN	10	#VALUE!	#VALUE!	#VALUE!	#VALUE!
EIN_399700	hypothetical protein	29.139	4	3	NaN	NaN	NaN	11	NaN	0.75	#VALUE!	#VALUE!	#VALUE!
EIN_400010	hypothetical protein	20.548	NaN	1	NaN	NaN	11	4	8	#VALUE!	#VALUE!	0.363636	0.5
EIN_400730	hypothetical protein	81.494	NaN	NaN	NaN	NaN	4	7	4	#VALUE!	#VALUE!	1.75	1.75
EIN_403090	receptor for activated protein kinase C, putative	34.654	2	4	9	1	2	NaN	2	2	0.111111	#VALUE!	#VALUE!
EIN_403110	vacuolar ATP synthase subunit D, putative	40.248	NaN	NaN	NaN	NaN	NaN	2	NaN	#VALUE!	#VALUE!	#VALUE!	#VALUE!
EIN_403300	myosin-2 heavy chain, non muscle, putative	245.329	4	9	NaN	NaN	NaN	NaN	NaN	2.25	#VALUE!	#VALUE!	#VALUE!
EIN_403690	nucleolar protein nop56, putative	51.594	10	8	1	3	70	40	46	0.8	3	0.571429	0.869565
EIN_404450	serine/threonine protein phosphatase 2A catalytic subunit alpha isoform, putative	35.421	9	9	4	5	16	36	9	1	1.25	2.25	4
EIN_404630	polyadenylate-binding protein, cytoplasmic and nuclear, putative	33.828	2	6	NaN	NaN	2	8	4	3	#VALUE!	4	2
EIN_405060	hypothetical protein	23.526	NaN	NaN	NaN	NaN	NaN	3	1	#VALUE!	#VALUE!	#VALUE!	3
EIN_405130	ariadne RING finger, putative	31.811	NaN	NaN	NaN	NaN	NaN	2	NaN	#VALUE!	#VALUE!	#VALUE!	#VALUE!
EIN_405250	hypothetical protein	16.715	NaN	NaN	NaN	NaN	2	NaN	2	#VALUE!	#VALUE!	#VALUE!	#VALUE!
EIN_405470	H/ACA ribonucleoprotein complex subunit, putative	22.441	NaN	1	NaN	NaN	NaN	NaN	NaN	#VALUE!	#VALUE!	#VALUE!	#VALUE!
EIN_405480	dipeptidyl-peptidase 5 precursor, putative	75.911	NaN	NaN	12	8	5	5	2	#VALUE!	0.666667	1	2.5
EIN_405500	serine-threonine protein kinase, putative	147.544	NaN	NaN	3	NaN	NaN	NaN	NaN	#VALUE!	#VALUE!	#VALUE!	#VALUE!
EIN_405740	phosphoglycerate kinase, putative	22.925	NaN	1	NaN	NaN	11	NaN	17	#VALUE!	#VALUE!	#VALUE!	#VALUE!
EIN_405990	hypothetical protein	28.322	NaN	NaN	NaN	NaN	1	2	2	#VALUE!	#VALUE!	2	1
EIN_406240	protein phsophatase-2A, putative	36.37	2	3	6	NaN	NaN	10	NaN	1.5	#VALUE!	#VALUE!	#VALUE!
EIN_406290	eukaryotic peptide chain release factor subunit, putative	52.894	NaN	NaN	NaN	NaN	NaN	1	NaN	#VALUE!	#VALUE!	#VALUE!	#VALUE!
EIN_406320	ribonucleoprotein, putative	27.447	11	12	19	19	48	43	53	1.09091	1	0.895833	0.811321
EIN_407580	hypothetical protein	44.141	NaN	1	NaN	NaN	NaN	NaN	NaN	#VALUE!	#VALUE!	#VALUE!	#VALUE!
EIN_408600	hypothetical protein	57.529	NaN	1	NaN	NaN	NaN	NaN	NaN	#VALUE!	#VALUE!	#VALUE!	#VALUE!
EIN_409060	hypothetical protein	92.918	NaN	NaN	NaN	NaN	5	NaN	3	#VALUE!	#VALUE!	#VALUE!	#VALUE!
EIN_409390	villidin, putative	43.745	22	22	29	30	30	32	31	1	1.03448	1.06667	1.03226
EIN_409500	villidin, putative	43.059	NaN	NaN	NaN	1	NaN	NaN	NaN	#VALUE!	#VALUE!	#VALUE!	#VALUE!
EIN_409680	hypothetical protein	129.174	NaN	NaN	NaN	NaN	49	NaN	51	#VALUE!	#VALUE!	#VALUE!	#VALUE!
EIN_409720	receptor for activated protein kinase C, putative	34.628	8	10	4	6	NaN	NaN	NaN	1.25	1.5	#VALUE!	#VALUE!
EIN_409730	hypothetical protein	56.46	NaN	NaN	NaN	NaN	11	NaN	10	#VALUE!	#VALUE!	#VALUE!	#VALUE!
EIN_409780	eukaryotic translation initiation factor 2 subunit alpha, putative	33.545	NaN	NaN	NaN	NaN	3	NaN	3	#VALUE!	#VALUE!	#VALUE!	#VALUE!
EIN_410770	serine/threonine protein phosphatase PP1 isozyme, putative	33.675	NaN	NaN	NaN	NaN	4	NaN	NaN	#VALUE!	#VALUE!	#VALUE!	#VALUE!
EIN_411080	hypothetical protein	36.989	NaN	NaN	NaN	NaN	NaN	2	NaN	#VALUE!	#VALUE!	#VALUE!	#VALUE!
EIN_411170	hypothetical protein	18.464	NaN	NaN	NaN	NaN	5	NaN	2	#VALUE!	#VALUE!	#VALUE!	#VALUE!
EIN_411220	charged multivesicular body protein 2A, putative	26.736	NaN	2	NaN	NaN	NaN	NaN	NaN	#VALUE!	#VALUE!	#VALUE!	#VALUE!
EIN_411250	serine protease inhibitor, serpin, putative	40.751	10	8	NaN	NaN	NaN	NaN	NaN	0.8	#VALUE!	#VALUE!	#VALUE!
EIN_411260	serine/threonine protein kinase, putative	39.562	9	9	17	3	14	34	9	1	0.176471	2.42857	3.77778
EIN_411440	peptidase T, putative	45.068	NaN	NaN	NaN	NaN	1	NaN	2	#VALUE!	#VALUE!	#VALUE!	#VALUE!
EIN_411480	serine-threonine protein kinase, putative	45.346	NaN	NaN	NaN	NaN	NaN	8	NaN	#VALUE!	#VALUE!	#VALUE!	#VALUE!
EIN_411520	Rho GTPase, putative	21.914	NaN	NaN	NaN	NaN	NaN	5	NaN	#VALUE!	#VALUE!	#VALUE!	#VALUE!
EIN_412190	Rho GTPase, putative	22.743	NaN	1	NaN	NaN	NaN	NaN	NaN	#VALUE!	#VALUE!	#VALUE!	#VALUE!
EIN_412360	protein serine/threonine kinase, putative	172.362	NaN	1	2	NaN	NaN	NaN	NaN	#VALUE!	#VALUE!	#VALUE!	#VALUE!
EIN_417390	hypothetical protein	31.404	NaN	NaN	NaN	NaN	3	NaN	NaN	#VALUE!	#VALUE!	#VALUE!	#VALUE!
EIN_417400	hypothetical protein	41.171	NaN	NaN	NaN	NaN	24	NaN	18	#VALUE!	#VALUE!	#VALUE!	#VALUE!
EIN_418860	hypothetical protein	33.441	NaN	NaN	NaN	NaN	NaN	4	1	#VALUE!	#VALUE!	#VALUE!	4
EIN_419420	hypothetical protein	90.649	NaN	NaN	NaN	NaN	1	NaN	1	#VALUE!	#VALUE!	#VALUE!	#VALUE!
EIN_419720	adenosine deaminase, putative	38.763	NaN	2	4	NaN	4	10	NaN	#VALUE!	#VALUE!	2.5	#VALUE!
EIN_424310	hypothetical protein	51.357	NaN	NaN	NaN	NaN	4	NaN	4	#VALUE!	#VALUE!	#VALUE!	#VALUE!
EIN_424870	hypothetical protein	66.002	NaN	NaN	NaN	1	NaN	NaN	NaN	#VALUE!	#VALUE!	#VALUE!	#VALUE!
EIN_425830	cysteine proteinase ACP1 precursor, putative	34.466	14	10	10	17	51	20	50	0.714286	1.7	0.392157	0.4
EIN_429090	talin, putative	148.887	NaN	4	NaN	NaN	6	NaN	3	#VALUE!	#VALUE!	#VALUE!	#VALUE!
EIN_429100	hypothetical protein	35.316	4	3	1	1	16	13	15	0.75	1	0.8125	0.866667
EIN_429590	proliferating cell nuclear antigen, putative	28.606	3	NaN	6	3	7	13	6	#VALUE!	0.5	1.85714	2.16667
EIN_429610	hypothetical protein	62.294	NaN	NaN	NaN	NaN	NaN	5	NaN	#VALUE!	#VALUE!	#VALUE!	#VALUE!
EIN_429710	hypothetical protein	21.237	NaN	NaN	NaN	NaN	4	NaN	NaN	#VALUE!	#VALUE!	#VALUE!	#VALUE!
EIN_429870	mRNA turnover protein 4 mrt4, putative	25.794	2	3	NaN	NaN	2	2	2	1.5	#VALUE!	1	1
EIN_430120	trafficking protein particle complex subunit, putative	19.368	NaN	NaN	NaN	NaN	6	2	1	#VALUE!	#VALUE!	0.333333	2
EIN_430190	hypothetical protein	55.177	NaN	NaN	NaN	NaN	2	NaN	NaN	#VALUE!	#VALUE!	#VALUE!	#VALUE!
EIN_430200	hypothetical protein	39.515	NaN	NaN	NaN	NaN	NaN	2	NaN	#VALUE!	#VALUE!	#VALUE!	#VALUE!
EIN_430240	hypothetical protein	12.573	NaN	NaN	1	2	1	1	1	#VALUE!	2	1	1
EIN_430250	hypothetical protein	19.385	NaN	NaN	NaN	1	6	2	5	#VALUE!	#VALUE!	0.333333	0.4
EIN_430390	pumilio domain containing protein C4G8.03C, putative	63.034	NaN	NaN	NaN	NaN	NaN	1	NaN	#VALUE!	#VALUE!	#VALUE!	#VALUE!
EIN_430450	n6-DNA-methyltransferase, putative	23.055	NaN	NaN	NaN	NaN	NaN	6	NaN	#VALUE!	#VALUE!	#VALUE!	#VALUE!
EIN_430580	NAD dependent epimerase/dehydratase, putative	40.531	NaN	NaN	NaN	NaN	NaN	NaN	1	#VALUE!	#VALUE!	#VALUE!	#VALUE!
EIN_430640	DNA double-strand break repair Rad50 ATPase, putative	77.275	NaN	NaN	NaN	NaN	12	10	9	#VALUE!	#VALUE!	0.833333	1.11111
EIN_430720	serine-threonine protein kinase, putative	119.206	NaN	NaN	NaN	2	NaN	NaN	NaN	#VALUE!	#VALUE!	#VALUE!	#VALUE!
EIN_430770	NADH pyrophosphatase, putative	21.491	3	4	NaN	NaN	1	9	NaN	1.33333	#VALUE!	9	#VALUE!
EIN_430820	hypothetical protein	42.213	NaN	NaN	NaN	NaN	NaN	1	NaN	#VALUE!	#VALUE!	#VALUE!	#VALUE!
EIN_439580	hypothetical protein	51.795	NaN	NaN	1	NaN	NaN	NaN	NaN	#VALUE!	#VALUE!	#VALUE!	#VALUE!
EIN_443080	alpha-actinin, putative	64.297	NaN	1	NaN	NaN	NaN	NaN	NaN	#VALUE!	#VALUE!	#VALUE!	#VALUE!
EIN_445100	hypothetical protein	23.695	NaN	1	NaN	NaN	NaN	NaN	NaN	#VALUE!	#VALUE!	#VALUE!	#VALUE!
EIN_467890	rab5, putative	21.658	1	1	NaN	NaN	1	1	1	1	#VALUE!	1	1
EIN_468240	hypothetical protein	17.326	NaN	NaN	NaN	NaN	14	NaN	17	#VALUE!	#VALUE!	#VALUE!	#VALUE!
EIN_468650	RNA polymerase II ctd phosphatase, putative	50.086	NaN	NaN	NaN	NaN	3	2	NaN	#VALUE!	#VALUE!	0.666667	#VALUE!
EIN_468940	MIR domain containing protein	17.872	NaN	NaN	NaN	NaN	5	NaN	4	#VALUE!	#VALUE!	#VALUE!	#VALUE!
EIN_469650	kifc1, putative	62.02	2	NaN	NaN	NaN	NaN	NaN	NaN	#VALUE!	#VALUE!	#VALUE!	#VALUE!
EIN_469660	hypothetical protein	19.241	4	3	6	2	5	12	6	0.75	0.333333	2.4	2
EIN_470250	hypothetical protein	64.675	1	NaN	NaN	NaN	NaN	2	NaN	#VALUE!	#VALUE!	#VALUE!	#VALUE!
EIN_474290	GTP-binding protein yptV1, putative	22.153	NaN	NaN	NaN	NaN	NaN	3	1	#VALUE!	#VALUE!	#VALUE!	3
EIN_474300	hypothetical protein	61.758	NaN	NaN	NaN	NaN	22	NaN	7	#VALUE!	#VALUE!	#VALUE!	#VALUE!
EIN_475800	RNA-binding protein nob1, putative	71.156	NaN	NaN	3	NaN	NaN	NaN	NaN	#VALUE!	#VALUE!	#VALUE!	#VALUE!
EIN_475870	hypothetical protein	23.532	2	3	NaN	NaN	NaN	NaN	NaN	1.5	#VALUE!	#VALUE!	#VALUE!
EIN_478260	copine-8, putative	29.155	19	19	8	4	6	24	8	1	0.5	4	3
EIN_480990	hypothetical protein	22.496	NaN	NaN	NaN	NaN	1	1	1	#VALUE!	#VALUE!	1	1
EIN_484840	calmodulin-4, putative	15.635	NaN	1	NaN	NaN	NaN	NaN	NaN	#VALUE!	#VALUE!	#VALUE!	#VALUE!
EIN_484850	hypothetical protein	15.736	NaN	1	NaN	NaN	NaN	NaN	NaN	#VALUE!	#VALUE!	#VALUE!	#VALUE!
EIN_485530	60S acidic ribosomal protein P1, putative	13.239	NaN	NaN	NaN	NaN	NaN	5	NaN	#VALUE!	#VALUE!	#VALUE!	#VALUE!
EIN_485750	hypothetical protein	22.591	3	5	2	NaN	NaN	4	NaN	1.66667	#VALUE!	#VALUE!	#VALUE!
EIN_485970	RAC GTPase, putative	22.096	NaN	NaN	1	NaN	11	10	10	#VALUE!	#VALUE!	0.909091	1
EIN_486490	eukaryotic translation initiation factor, putative	41.711	1	1	NaN	NaN	NaN	NaN	NaN	1	#VALUE!	#VALUE!	#VALUE!
EIN_486500	protein disulfide isomerase, putative	13.021	3	2	NaN	NaN	4	4	NaN	0.666667	#VALUE!	1	#VALUE!
EIN_487230	hypothetical protein	22.767	NaN	1	NaN	NaN	1	1	NaN	#VALUE!	#VALUE!	1	#VALUE!
EIN_487460	glycerophosphoryl diester phosphodiesterase, putative	44.179	NaN	NaN	NaN	NaN	NaN	NaN	1	#VALUE!	#VALUE!	#VALUE!	#VALUE!
EIN_487610	protein phosphatase 2C, putative	36.211	10	9	4	4	2	24	NaN	0.9	1	12	#VALUE!
EIN_487620	hypothetical protein	43.448	1	1	NaN	NaN	16	8	19	1	#VALUE!	0.5	0.421053
EIN_487680	oligodendrocyte-myelin glycoprotein precursor, putative	56.345	NaN	NaN	NaN	NaN	NaN	NaN	1	#VALUE!	#VALUE!	#VALUE!	#VALUE!
EIN_487950	hypothetical protein	66.47	NaN	1	NaN	NaN	NaN	NaN	NaN	#VALUE!	#VALUE!	#VALUE!	#VALUE!
EIN_489710	protein farnesyltransferase/geranylgeranyltransferase type-1 subunit alpha, putative	30.434	NaN	NaN	NaN	NaN	2	NaN	NaN	#VALUE!	#VALUE!	#VALUE!	#VALUE!
EIN_490890	Coronin, putative	44.383	6	3	NaN	NaN	NaN	NaN	2	0.5	#VALUE!	#VALUE!	#VALUE!
EIN_491000	heat shock protein 70, putative	71.161	2	NaN	NaN	NaN	NaN	NaN	2	#VALUE!	#VALUE!	#VALUE!	#VALUE!
EIN_491020	hypothetical protein	194.436	1	2	NaN	NaN	NaN	NaN	NaN	2	#VALUE!	#VALUE!	#VALUE!
EIN_491280	hypothetical protein	56.912	NaN	NaN	NaN	NaN	20	3	11	#VALUE!	#VALUE!	0.15	0.272727
EIN_491300	hypothetical protein	58.29	NaN	NaN	2	1	NaN	1	NaN	#VALUE!	0.5	#VALUE!	#VALUE!
EIN_491440	heat shock protein, putative	15.122	NaN	NaN	NaN	NaN	26	NaN	27	#VALUE!	#VALUE!	#VALUE!	#VALUE!
EIN_492970	hypothetical protein	13.074	1	2	NaN	NaN	NaN	NaN	NaN	2	#VALUE!	#VALUE!	#VALUE!
EIN_493120	vacuolar ATP synthase subunit B, putative	53.823	NaN	NaN	NaN	NaN	74	NaN	81	#VALUE!	#VALUE!	#VALUE!	#VALUE!
EIN_493980	hypothetical protein	48.606	NaN	NaN	NaN	6	NaN	NaN	NaN	#VALUE!	#VALUE!	#VALUE!	#VALUE!
EIN_495450	hypothetical protein	27.019	NaN	NaN	NaN	NaN	1	1	NaN	#VALUE!	#VALUE!	1	#VALUE!
EIN_495730	hypothetical protein	56.454	NaN	1	NaN	NaN	3	7	NaN	#VALUE!	#VALUE!	2.33333	#VALUE!
EIN_495880	hypothetical protein	46.455	NaN	NaN	NaN	NaN	41	9	35	#VALUE!	#VALUE!	0.219512	0.257143
EIN_496210	hypothetical protein	44.047	NaN	NaN	NaN	NaN	NaN	NaN	2	#VALUE!	#VALUE!	#VALUE!	#VALUE!
EIN_497880	ribosomal protein l7ae, putative	13.753	6	4	2	1	13	9	8	0.666667	0.5	0.692308	1.125
EIN_498400	40S ribosomal protein S2-4, putative	29.99	NaN	NaN	NaN	NaN	3	NaN	3	#VALUE!	#VALUE!	#VALUE!	#VALUE!
EIN_498610	Ras family protein	15.119	5	4	3	3	15	8	9	0.8	1	0.533333	0.888889
EIN_498870	malate dehydrogenase, putative	39.345	NaN	NaN	NaN	NaN	31	7	42	#VALUE!	#VALUE!	0.225806	0.166667
EIN_498890	NAD-dependent malic enzyme, putative	53.58	32	32	NaN	NaN	NaN	NaN	6	1	#VALUE!	#VALUE!	#VALUE!
EIN_500620	protein phosphatase-2B, putative	14.605	NaN	1	NaN	NaN	NaN	4	NaN	#VALUE!	#VALUE!	#VALUE!	#VALUE!
EIN_500630	serine/threonine protein phosphatase 2B catalytic subunit gamma isoform, putative	41.648	1	1	NaN	NaN	NaN	2	NaN	1	#VALUE!	#VALUE!	#VALUE!
EIN_504470	hypothetical protein	289.865	NaN	1	NaN	NaN	NaN	NaN	NaN	#VALUE!	#VALUE!	#VALUE!	#VALUE!
EIN_505510	UV excision repair protein rad23, putative	36.101	NaN	NaN	NaN	NaN	2	NaN	1	#VALUE!	#VALUE!	#VALUE!	#VALUE!
EIN_508940	hypothetical protein	47.602	NaN	NaN	NaN	NaN	1	NaN	2	#VALUE!	#VALUE!	#VALUE!	#VALUE!
EIN_517150	hypothetical protein	99.24	1	1	2	6	1	NaN	NaN	1	3	#VALUE!	#VALUE!
EIN_523440	hypothetical protein	44.592	NaN	NaN	NaN	NaN	13	NaN	14	#VALUE!	#VALUE!	#VALUE!	#VALUE!
EIN_523730	hypothetical protein	17.379	9	10	1	NaN	NaN	1	NaN	1.11111	#VALUE!	#VALUE!	#VALUE!
EIN_524790	rab6, putative	23.918	2	NaN	NaN	NaN	3	5	2	#VALUE!	#VALUE!	1.66667	2.5
												#REF!
												#REF!
												#REF!
Six proteins were identified in all three experiments as enriched or exclusively present in the ERM-WT sample
			Set-1		Set-2		Set-3
Gene ID	Identified Proteins (6)	Molecular Weight (kDa)	ERM_Core_Set-1	ERM-WT_Set-1	ERM_Core_Set-2	ERM_WT_Set-2	ERM_Core_Set-3	ERM_WT_Set-3	ERM_WT_Troph_Set-3	Fold Set-1	Fold Set-2	Fold Set-3	Fold Set-3TROPH
EIN_359470	WD-repeat protein, putative	45.074	1	4.8	4.6	9.9	8	32	5	4.8	2.15217	4	6.4
EIN_327770	hypothetical protein	27.109	2.1	3.8	0.8	2.5	NaN	5	NaN	1.80952	3.125	#VALUE!	#VALUE!
EIN_381540	protein-tyrosine phosphatase, putative	39.452	1	3.8	1.7	2.5	6	25	9	3.8	1.47059	4.16667	2.77778
EIN_380710	hypothetical protein	69.567	6.4	10.5	3.4	6.2	NaN	61	NaN	1.64062	1.82353	#VALUE!	#VALUE!
EIN_083100	hypothetical protein	29.568	NaN	1	NaN	2	2	5	2	#VALUE!	#VALUE!	2.5	2.5
EIN_024000	hypothetical protein	28.372	NaN	1	2	3	1	2	2	#VALUE!	1.5	2	1
